# Supplementary material for: Sequencing a piece of history: complete genome sequence of the original Escherichia coli strain
Source: Microb Genom. 2017 Mar 23;3(3):mgen000106. doi: 10.1099/mgen.0.000106 (PMC5382810; doi:10.1099/mgen.0.000106)
Supplement: Supplementary File 2 [file mgen-3-106-s002.xlsx]

## Sheet: Sheet1
ROD ID	Point of insertion relative to K-12	Notes	Present in		Size of ROD (bp)
1	nhaR-rpsT	Fimbrial operon	Escherichia coli O157:H7 EDL933		6430
2	yehL-yehK	Hypothetical protein	Escherichia coli O157:H7 str. EDL933		89
3	yegQ-yegP	ParE and addiction module antidote protein	Escherichia coli O111:H8 str. CVM9570		549
4	asmA-yegH	UDP epimerase/dehydratases	This region has low homology the same locus in most other E. coli		37788
5	yeeX-cobS	Yersiniabactin ybt locus	ETEC H10407		31060
6	yeeL-mtfA	Abc-type sugar transporter	ETEC H10407		31109
7	yeaI-yeaH	Hypothetical protein	Escherichia coli SE15 ; NCTC86_01068 shares no homology with any other known protein		1266
8	asr-ynfM	Transposase group of four genes	Widespread amonst E.coli / Enterobacteriaceae		3728
9	ydfJ-ydfI	Transposase	Widespread amonst E.coli / Enterobacteriaceae		1228
10	ydcD-yncH	VgrG protein, Encoded within repeats that are hotspots for chromosomal duplication formation;	Widespread amonst E.coli / Enterobacteriaceae		6398
11	ydaN-smrA	Intergrase	Widespread amonst E.coli / Enterobacteriaceae		1328
12	yciE-ompW	Bacteriophage lambda	Widespread amonst E.coli / Enterobacteriaceae		56936
13	umuC-umuD	Hypotheical protein	Vibro spp.		9650
14	phoQ-roxA	Hypotheical /phage proteins	Escherichia coli UM153		281
15	ghrA-ycdU	Putative fimbrial usher proteins	Escherichia coli O157:H7 str. Sakai		800
16	ycaL-aroA	Transposaes	Widespread amonst E.coli / Enterobacteriaceae		1328
17	aat-clpA	Type 1 secretion system & HsdR type i restriction modification enzyme	Escherichia coli O157:H7 str. 2011EL-2114		842
18	ompT-xisD	Phage proteins	Escherichia coli O157:H7 str. 2011EL-2114		1494
19	ybaA-ybaZ	Hypothetical protein	Morganella morganii		227
20	ykgA-ykgP	Hypotheical proteins	Escherichia coli ETEC H10407		4439
21	yagP-proA	Cp4-57 prophage & sugar transport system	Citrobacter youngae		48773
22	yafV-ykfM	Type 6 secretion system	Escherichia coli O157:H7 str. Sakai		30641
23	bamD-raiA	Transposaes	Widespread amonst E.coli / Enterobacteriaceae		1328
24	ygeK-ygeQ	Type 3 secretion system	Escherichia coli O157:H7 str. Sakai		365
25	argO-mscS	Solute-binding family 7 protein	Escherichia coli O145:NM		1043
26	epd-yggC	Cobalt ABC transporter	Escherichia coli IAI39		3076
27	cmtB-tktA	Putative membrane protease	Escherichia coli IAI39		908
28	loiP-speB	Hypothetical protein	Escherichia coli IAI39		1562
29	speB-speA	Lipoprotein	Escherichia coli IAI39		731
30	yggW-yggM	Putative c4-dicarboxylate transport system	Escherichia coli IAI39 but with a transposon inserted into NCTC86_03364		2835
31	yqgA-glcA	Afa-3 gene cluster & group 2 capsule	Group two capuslse is the same as Escherichia coli CFT073		71724
32	yghO-yghQ	Permease	Escherichia coli 042 and CFT073		9220
33	ygiL-yqiH	Insertion element	Widespread amonst E. coli / Enterobacteriaceae		1228
34	agaV-agaS	PTS system	Escherichia coli O157:H7 str. Sakai		779
35	ycfR-yhcO	Transposase	Widespread amonst E.coli / Enterobacteriaceae		1328
36	yhiM-yhiN	Silver resistance	Escherichia coli 55989		36072
37	hldD-waaA	LPS locus	Escherichia coli F632		13393
38	cadC-yjdC	Ethanolamine/propanediol utilization proteins	Escherichia coli CFT073 but in different locations		61895
39	rlmB-yjfJ	Cp4-6 prophage; lyase/synthase	Escherichia coli 042		4982
40	valS-fecE	Vpe - pts system	Escherichia coli O104:H4 str. 2009EL-2050 (with the exception of a histidine kinase and a methylase)		57863
41	fecR-nanS	Cp4-6 prophage proteins	Escherichia coli 042		30635
Total size of RODs					577351
