# Supplementary material for: Sequencing a piece of history: complete genome sequence of the original Escherichia coli strain
Source: Microb Genom. 2017 Mar 23;3(3):mgen000106. doi: 10.1099/mgen.0.000106 (PMC5382810; doi:10.1099/mgen.0.000106)
Supplement: Supplementary File 3 [file mgen-3-106-s003.xlsx]

## Sheet: Supplemental table 2
Gene	Non-unique Gene name	Annotation	No. isolates	No. sequences	Avg sequences per isolate	Genome Fragment	Order within Fragment	Accessory Fragment	Accessory Order with Fragment	QC	Min group size nuc	Max group size nuc	Avg group size nuc	42	536	55989	ABU_83972	APEC_O1	B_REL606	CFT073	C_ATCC_8739	E2348_69	E24377A	ED1a	E_albertii	E_fergusonii	Escherichia_coli_KO11FL_uid33875	Escherichia_coli_W_uid48011	H10407	HS	IAI1	IAI39	K-12_MG1655	NCTC86	O103_H2_12009	O111_H-_11128	O157_H7_Sakai	O26_H11_11368	O55_H7_CB9615	S88	SE11	SE15	SMS-3-5	S_boydii_Sb227	S_dysenteriae	S_flexneri_2a_301	S_sonnei_Ss046	UMN026	UTI89
group_10077		RNA helicase	36	36	1	1	3026				1220	1367	1359	EC042_0887.p01___6216	ECP_0811.p01	EC55989_0841.p01___38780	ECABU_c08390.p01	APECO1_1293.p01	ECB_00764.p01___58585	c0880.p01___94397	EcolC_2846.p01___84704	E2348C_0749.p01___115954	EcE24377A_0862.p01	ECED1_0762.p01___135710	EAKF1_ch0673c.p01	EFER_2311.p01___162722	EKO11_3089.p01___184021	ECW_m0853.p01	ETEC_0864.p01___196095	EcHS_A0851.p01___223892	ECIAI1_0833.p01___242005	ECIAI39_0773.p01___260026	rhlE	NCTC86_02316	ECO103_0833.p01___280113	ECO111_0858.p01___301860	ECs0875.p01___325298	ECO26_0923.p01___347393	G2583_1025.p01	ECS88_0815.p01___370847	ECSE_0852.p01	ECSF_0723.p01	EcSMS35_0820.p01___390552	SBO_0685.p01	SDY_0806.p01	SF0747.p01	SSON_0776.p01	ECUMN_0941.p01___412010	UTI89_C0798.p01
group_1424		putative DNase	36	36	1	1	2513				635	782	765	EC042_4875.p01___34437	ECP_4762.p01	EC55989_5040.p01___55374	ECABU_c50130.p01	APECO1_2003.p01	ECB_04254.p01___72664	c5461.p01___112778	EcolC_3678.p01___88247	E2348C_4676.p01___132106	EcE24377A_4976.p01	ECED1_5249.p01___153286	EAKF1_ch1448c.p01	EFER_4475.p01___171227	EKO11_3936.p01___187542	ECW_m4740.p01	ETEC_4734.p01___219112	EcHS_A4613.p01___238586	ECIAI1_4601.p01___256773	ECIAI39_4907.p01___276639	yjjV	NCTC86_05083	ECO103_5239.p01___297993	ECO111_5238.p01___319532	ECs5336.p01___343592	ECO26_5584.p01___366260	G2583_5238.p01	ECS88_5059.p01___387232	ECSE_4653.p01	ECSF_4311.p01	EcSMS35_4926.p01___406627	SBO_4439.p01	SDY_4638.p01	SF4410.p01	SSON_4529.p01	ECUMN_5002.p01___428145	UTI89_C5148.p01
group_1569		putative N-acetylmannosamine kinase	36	36	1	1	7717				875	908	883	EC042_3506.p01___24670	ECP_3305.p01	EC55989_3635.p01___49905	ECABU_c36300.p01	APECO1_3221.p01	ECB_03082.p01___67906	c3976.p01___106769	EcolC_0484.p01___74782	E2348C_3494.p01___127210	EcE24377A_3704.p01	ECED1_3873.p01___147952	EAKF1_ch2723.p01	EFER_3193.p01___166300	EKO11_0502.p01___173393	ECW_m3489.p01	ETEC_3483.p01___211426	EcHS_A3410.p01___233907	ECIAI1_3364.p01___252046	ECIAI39_3711.p01___271884	nanK	NCTC86_03720	ECO103_3963.p01___292764	ECO111_4042.p01___314659	ECs4095.p01___338478	ECO26_4321.p01___361107	G2583_3942.p01	ECS88_3599.p01___381661	ECSE_3501.p01	ECSF_3047.p01	EcSMS35_3517.p01___401119	SBO_3167.p01	SDY_3397.p01	SF3258.p01	SSON_3363.p01	ECUMN_3696.p01___423025	UTI89_C3652.p01
group_1780		conserved hypothetical protein	36	36	1	1	3471				344	521	507	EC042_0570.p01___4058	ECP_0588.p01	EC55989_0541.p01___37578	ECABU_c06080.p01	APECO1_1487.p01	ECB_00477.p01___57407	c0643.p01___93416	EcolC_3095.p01___85787	E2348C_0460.p01___114758	EcE24377A_0567.p01	ECED1_0547.p01___134845	EAKF1_ch0926.p01	EFER_0569.p01___155847	EKO11_3320.p01___185002	ECW_m0598.p01	ETEC_0579.p01___194381	EcHS_A0602.p01___222951	ECIAI1_0529.p01___240786	ECIAI39_0492.p01___258862	ybcI	NCTC86_02622	ECO103_0499.p01___278754	ECO111_0559.p01___300644	ECs0589.p01___324105	ECO26_0560.p01___345919	G2583_0647.p01	ECS88_0527.p01___369701	ECSE_0552.p01	ECSF_0490.p01	EcSMS35_0572.p01___389587	SBO_0416.p01	SDY_0279.p01	SF0458.p01	SSON_0491.p01	ECUMN_0567.p01___410502	UTI89_C0556.p01
group_2156		conserved hypothetical protein	36	36	1	1	17605				275	374	363	EC042_2628.p01___18649	ECP_2443.p01	EC55989_2709.p01___46231	ECABU_c27400.p01	APECO1_4126.p01	ECB_02319.p01___64810	c2954.p01___102657	EcolC_1259.p01___78050	E2348C_2605.p01___123532	EcE24377A_2706.p01	ECED1_2863.p01___143968	EAKF1_ch3583c.p01	EFER_0753.p01___156563	EKO11_1309.p01___176706	ECW_m2648.p01	ETEC_2532.p01___206094	EcHS_A2554.p01___230505	ECIAI1_2477.p01___248536	ECIAI39_2565.p01___267209	yfeK	NCTC86_00391	ECO103_2938.p01___288609	ECO111_3149.p01___311035	ECs3291.p01___335168	ECO26_3472.p01___357627	G2583_2951.p01	ECS88_2609.p01___377811	ECSE_2710.p01	ECSF_2283.p01	EcSMS35_2575.p01___397494	SBO_2445.p01	SDY_2616.p01	SF2474.p01	SSON_2509.p01	ECUMN_2741.p01___419216	UTI89_C2753.p01
group_2167		transporter	36	36	1	1	6686				881	1055	990	EC042_3157.p01___22344	ECP_2944.p01	EC55989_3243.p01___48348	ECABU_c32370.p01	APECO1_3571.p01	ECB_02780.p01___66693	c3536.p01___105013	EcolC_0764.p01___75961	E2348C_3203.p01___126002	EcE24377A_3294.p01	ECED1_3413.p01___146144	EAKF1_ch3041.p01	EFER_2889.p01___165055	EKO11_0778.p01___174538	ECW_m3208.p01	ETEC_3140.p01___209461	EcHS_A3110.p01___232706	ECIAI1_3083.p01___250903	ECIAI39_3368.p01___270510	yggR	NCTC86_03356	ECO103_3530.p01___291009	ECO111_3698.p01___313265	ECs3827.p01___337371	ECO26_4049.p01___360005	G2583_3609.p01	ECS88_3232.p01___380225	ECSE_3218.p01	ECSF_2749.p01	EcSMS35_3092.p01___399540	SBO_3039.p01	SDY_3121.p01	SF2942.p01	SSON_3105.p01	ECUMN_3302.p01___421477	UTI89_C3339.p01
group_22517		conserved hypothetical protein	36	36	1						263	263	263	EC042_0666.p01___4733	ECP_0661.p01	EC55989_0623.p01___37905	ECABU_c06850.p01	APECO1_1424.p01	ECB_00600.p01___57894	c0721.p01___93719	EcolC_3014.p01___85442	E2348C_0531.p01___115039	EcE24377A_0656.p01	ECED1_0627.p01___135140	EAKF1_ch0831.p01	EFER_2474.p01___163399	EKO11_3235.p01___184656	ECW_m0685.p01	ETEC_0659.p01___194882	EcHS_A0683.p01___223261	ECIAI1_0614.p01___241117	ECIAI39_0606.p01___259309	ybeD	NCTC86_02480	ECO103_0638.p01___279307	ECO111_0661.p01___301047	ECs0669.p01___324429	ECO26_0705.p01___346496	G2583_0794.p01	ECS88_0672.p01___370253	ECSE_0698.p01	ECSF_0570.p01	EcSMS35_0651.p01___389896	SBO_0495.p01	SDY_0553.p01	SF0650.p01	SSON_0585.p01	ECUMN_0724.p01___411125	UTI89_C0633.p01
group_22518		30S ribosomal subunit protein S8	36	36	1						392	392	392	EC042_3581.p01___25231	ECP_3394.p01	EC55989_3722.p01___50237	ECABU_c37260.p01	APECO1_3143.p01	ECB_03157.p01___68227	c4070.p01___107149	EcolC_0407.p01___74445	E2348C_3569.p01___127533	EcE24377A_3789.p01	ECED1_3969.p01___148321	EAKF1_ch2645.p01	EFER_3289.p01___166649	EKO11_0425.p01___173065	ECW_m3575.p01	ETEC_3558.p01___211901	EcHS_A3500.p01___234248	ECIAI1_3455.p01___252378	ECIAI39_3800.p01___272248	rpsH	NCTC86_03808	ECO103_4038.p01___293088	ECO111_4127.p01___315019	ECs4171.p01___338804	ECO26_4408.p01___361476	G2583_4024.p01	ECS88_3693.p01___382016	ECSE_3581.p01	ECSF_3131.p01	EcSMS35_3601.p01___401441	SBO_3300.p01	SDY_3482.p01	SF3338.p01	SSON_3447.p01	ECUMN_3779.p01___423354	UTI89_C3755.p01
group_22519		HU, DNA-binding transcriptional regulator, beta subunit	36	36	1						272	272	272	EC042_0478.p01___3356	ECP_0501.p01	EC55989_0454.p01___37221	ECABU_c05230.p01	APECO1_1571.p01	ECB_00392.p01___57067	c0556.p01___93070	EcolC_3192.p01___86192	E2348C_0375.p01___114414	EcE24377A_0476.p01	ECED1_0464.p01___134508	EAKF1_ch0992c.p01	EFER_2577.p01___163801	EKO11_3406.p01___185350	ECW_m0512.p01	ETEC_0493.p01___193819	EcHS_A0517.p01___222609	ECIAI1_0444.p01___240439	ECIAI39_0233.p01___257827	hupB	NCTC86_02725	ECO103_0417.p01___278422	ECO111_0473.p01___300299	ECs0494.p01___323722	ECO26_0475.p01___345582	G2583_0552.p01	ECS88_0437.p01___369340	ECSE_0466.p01	ECSF_0401.p01	EcSMS35_0483.p01___389237	SBO_0334.p01	SDY_0292.p01	SF0385.p01	SSON_0423.p01	ECUMN_0480.p01___410145	UTI89_C0468.p01
group_22520		global DNA-binding transcriptional dual regulator	36	36	1						296	296	296	EC042_3544.p01___24949	ECP_3354.p01	EC55989_3675.p01___50061	ECABU_c36780.p01	APECO1_3177.p01	ECB_03119.p01___68054	c4027.p01___106973	EcolC_0445.p01___74622	E2348C_3531.p01___127360	EcE24377A_3746.p01	ECED1_3920.p01___148140	EAKF1_ch2679c.p01	EFER_3240.p01___166484	EKO11_0464.p01___173241	ECW_m3527.p01	ETEC_3520.p01___211663	EcHS_A3454.p01___234073	ECIAI1_3404.p01___252202	ECIAI39_3761.p01___272080	fis	NCTC86_03759	ECO103_4000.p01___292912	ECO111_4088.p01___314843	ECs4133.p01___338630	ECO26_4367.p01___361291	G2583_3980.p01	ECS88_3646.p01___381845	ECSE_3542.p01	ECSF_3093.p01	EcSMS35_3556.p01___401275	SBO_3255.p01	SDY_3438.p01	SF3299.p01	SSON_3402.p01	ECUMN_3735.p01___423181	UTI89_C3703.p01
group_22521		50S ribosomal subunit protein L10	36	36	1	1	13336				497	497	497	EC042_4352.p01___30923	ECP_4198.p01	EC55989_4469.p01___53155	ECABU_c45000.p01	APECO1_2488.p01	ECB_03861.p01___71086	c4941.p01___110685	EcolC_4040.p01___89768	E2348C_4292.p01___130529	EcE24377A_4525.p01	ECED1_4692.p01___151145	EAKF1_ch1934c.p01	EFER_3769.p01___168518	EKO11_4336.p01___189194	ECW_m4342.p01	ETEC_4244.p01___216255	EcHS_A4218.p01___237046	ECIAI1_4199.p01___255219	ECIAI39_4370.p01___274517	rplJ	NCTC86_04543	ECO103_4734.p01___295945	ECO111_4801.p01___317767	ECs4908.p01___341846	ECO26_5093.p01___364285	G2583_4800.p01	ECS88_4446.p01___384901	ECSE_4272.p01	ECSF_3839.p01	EcSMS35_4433.p01___404721	SBO_4005.p01	SDY_3743.p01	SF4058.p01	SSON_4158.p01	ECUMN_4507.p01___426242	UTI89_C3835.p01
group_22522		30S ribosomal subunit protein S17	36	36	1						254	254	254	EC042_3586.p01___25262	ECP_3399.p01	EC55989_3727.p01___50257	ECABU_c37310.p01	APECO1_3138.p01	ECB_03162.p01___68247	c4076.p01___107173	EcolC_0402.p01___74425	E2348C_3574.p01___127553	EcE24377A_3794.p01	ECED1_3974.p01___148341	EAKF1_ch2640.p01	EFER_3294.p01___166669	EKO11_0420.p01___173045	ECW_m3580.p01	ETEC_3563.p01___211926	EcHS_A3505.p01___234268	ECIAI1_3460.p01___252398	ECIAI39_3805.p01___272268	rpsQ	NCTC86_03813	ECO103_4043.p01___293108	ECO111_4132.p01___315039	ECs4176.p01___338824	ECO26_4413.p01___361496	G2583_4029.p01	ECS88_3698.p01___382036	ECSE_3586.p01	ECSF_3136.p01	EcSMS35_3606.p01___401461	SBO_3305.p01	SDY_3487.p01	SF3343.p01	SSON_3452.p01	ECUMN_3784.p01___423374	UTI89_C3761.p01
group_22595		valyl-tRNA synthetase	36	36	1						2855	2855	2855	EC042_4733.p01___33484	ECP_4507.p01	EC55989_4816.p01___54493	ECABU_c48230.p01	APECO1_2136.p01	ECB_04124.p01___72150	c5358.p01___112359	EcolC_3754.p01___88561	E2348C_4582.p01___131724	EcE24377A_4829.p01	ECED1_5111.p01___152753	EAKF1_ch1570.p01	EFER_4339.p01___170700	EKO11_4055.p01___188037	ECW_m4618.p01	ETEC_4604.p01___218421	EcHS_A4514.p01___238201	ECIAI1_4489.p01___256329	ECIAI39_4731.p01___275946	valS	NCTC86_04915	ECO103_5054.p01___297245	ECO111_5142.p01___319141	ECs5235.p01___343179	ECO26_5428.p01___365637	G2583_5088.p01	ECS88_4845.p01___386419	ECSE_4564.p01	ECSF_4146.p01	EcSMS35_4738.p01___405916	SBO_4182.p01	SDY_4282.p01	SF4231.p01	SSON_4443.p01	ECUMN_4790.p01___427328	UTI89_C4864.p01
group_22596		thymidylate synthetase	36	36	1						794	794	794	EC042_3024.p01___21417	ECP_2840.p01	EC55989_3103.p01___47806	ECABU_c31240.p01	APECO1_3678.p01	ECB_02675.p01___66267	c3422.p01___104550	EcolC_0888.p01___76470	E2348C_3096.p01___125561	EcE24377A_3147.p01	ECED1_3283.p01___145634	EAKF1_ch3189.p01	EFER_2760.p01___164539	EKO11_0914.p01___175076	ECW_m3069.p01	ETEC_3014.p01___208726	EcHS_A2973.p01___232157	ECIAI1_2935.p01___250329	ECIAI39_3246.p01___270015	thyA	NCTC86_03210	ECO103_3386.p01___290436	ECO111_3555.p01___312697	ECs3684.p01___336794	ECO26_3899.p01___359395	G2583_3481.p01	ECS88_3122.p01___379791	ECSE_3084.p01	ECSF_2642.p01	EcSMS35_2974.p01___399070	SBO_2719.p01	SDY_3044.p01	SF2837.p01	SSON_2984.p01	ECUMN_3154.p01___420881	UTI89_C3229.p01
group_22597		glucosephosphate isomerase	36	36	1						1649	1655	1649	EC042_4395.p01___31208	ECP_4243.p01	EC55989_4513.p01___53330	ECABU_c45480.p01	APECO1_2443.p01	ECB_03897.p01___71239	c4991.p01___110889	EcolC_4005.p01___89613	E2348C_4340.p01___130747	EcE24377A_4573.p01	ECED1_4740.p01___151339	EAKF1_ch1886c.p01	EFER_4117.p01___169817	EKO11_4297.p01___189024	ECW_m4388.p01	ETEC_4280.p01___216442	EcHS_A4264.p01___237224	ECIAI1_4250.p01___255400	ECIAI39_4447.p01___274841	pgi	NCTC86_04590	ECO103_4773.p01___296115	ECO111_4847.p01___317970	ECs5008.p01___342258	ECO26_5140.p01___364488	G2583_4850.p01	ECS88_4498.p01___385095	ECSE_4314.p01	ECSF_3882.p01	EcSMS35_4486.p01___404915	SBO_4053.p01	SDY_4226.p01	SF4180.p01	SSON_4203.p01	ECUMN_4558.p01___426429	UTI89_C4593.p01
group_22598		3-isopropylmalate dehydrogenase	36	36	1						1091	1094	1091	EC042_0076.p01___561	ECP_0075.p01	EC55989_0071.p01___35715	ECABU_c00800.p01	APECO1_1910.p01	ECB_00075.p01___55779	c0090.p01___91228	EcolC_3584.p01___87859	E2348C_0078.p01___113219	EcE24377A_0076.p01	ECED1_0073.p01___133007	EAKF1_ch1348.p01	EFER_0095.p01___154006	EKO11_3840.p01___187154	ECW_m0073.p01	ETEC_0072.p01___191477	EcHS_A0078.p01___220879	ECIAI1_0074.p01___238991	ECIAI39_0078.p01___257203	leuB	NCTC86_00082	ECO103_0075.p01___277044	ECO111_0076.p01___298723	ECs0077.p01___322026	ECO26_0076.p01___343996	G2583_0077.p01	ECS88_0078.p01___367956	ECSE_0073.p01	ECSF_0083.p01	EcSMS35_0078.p01___387649	SBO_0060.p01	SDY_0100.p01	SF0068.p01	SSON_0080.p01	ECUMN_0075.p01___408535	UTI89_C0080.p01
group_22599		DNA-binding transcriptional dual regulator	36	36	1	1	12456				458	458	458	EC042_4130.p01___29272	ECP_3942.p01	EC55989_4218.p01___52171	ECABU_c42280.p01	APECO1_2720.p01	ECB_03627.p01___70086	c4671.p01___109550	EcolC_4251.p01___90707	E2348C_4053.p01___129487	EcE24377A_4259.p01	ECED1_4433.p01___150121	EAKF1_ch2190.p01	EFER_4042.p01___169557	EKO11_4602.p01___190329	ECW_m4046.p01	ETEC_4034.p01___214916	EcHS_A3959.p01___236048	ECIAI1_3927.p01___254225	ECIAI39_4347.p01___274405	asnC	NCTC86_04288	ECO103_4415.p01___294636	ECO111_4577.p01___316798	ECs4685.p01___340870	ECO26_4835.p01___363222	G2583_4539.p01	ECS88_4165.p01___383865	ECSE_4033.p01	ECSF_3591.p01	EcSMS35_4111.p01___403470	SBO_3744.p01	SDY_4005.p01	SF3823.p01	SSON_3876.p01	ECUMN_4273.p01___425295	UTI89_C4298.p01
group_22635		ATP-dependent RNA helicase	36	36	1	1	17235				1334	1334	1334	EC042_2780.p01___19788	ECP_2578.p01	EC55989_2865.p01___46853	ECABU_c28780.p01	APECO1_39552.p01	ECB_02470.p01___65409	c3100.p01___103237	EcolC_1101.p01___77395	E2348C_2853.p01___124548	EcE24377A_2863.p01	ECED1_3007.p01___144530	EAKF1_ch3425c.p01	EFER_0497.p01___155556	EKO11_1157.p01___176083	ECW_m2805.p01	ETEC_2789.p01___207436	EcHS_A2732.p01___231209	ECIAI1_2690.p01___249392	ECIAI39_2781.p01___268074	srmB	NCTC86_00233	ECO103_3154.p01___289464	ECO111_3302.p01___311650	ECs3442.p01___335772	ECO26_3623.p01___358242	G2583_3158.p01	ECS88_2750.p01___378355	ECSE_2864.p01	ECSF_2415.p01	EcSMS35_2729.p01___398110	SBO_2606.p01	SDY_2817.p01	SF2638.p01	SSON_2702.p01	ECUMN_2899.p01___419850	UTI89_C2898.p01
group_22636		hydrogenase 2, large subunit	36	36	1	1	7274				1703	1703	1703	EC042_3284.p01___23156	ECP_3080.p01	EC55989_3411.p01___49002	ECABU_c34000.p01	APECO1_3428.p01	ECB_02870.p01___67052	c3731.p01___105795	EcolC_0699.p01___75694	E2348C_3281.p01___126328	EcE24377A_3463.p01	ECED1_3644.p01___147030	EAKF1_ch2954.p01	EFER_2937.p01___165250	EKO11_0719.p01___174293	ECW_m3268.p01	ETEC_3268.p01___210183	EcHS_A3174.p01___232964	ECIAI1_3143.p01___251147	ECIAI39_3490.p01___270982	hybC	NCTC86_03484	ECO103_3679.p01___291606	ECO111_3824.p01___313771	ECs3879.p01___337599	ECO26_4102.p01___360223	G2583_3720.p01	ECS88_3376.p01___380767	ECSE_3279.p01	ECSF_2825.p01	EcSMS35_3280.p01___400177	SBO_2869.p01	SDY_3079.p01	SF3041.p01	SSON_3139.p01	ECUMN_3478.p01___422138	UTI89_C3416.p01
group_22637		GTP-binding protein LepA	36	36	1						1799	1799	1799	EC042_2773.p01___19740	ECP_2571.p01	EC55989_2858.p01___46825	ECABU_c28710.p01	APECO1_3962.p01	ECB_02463.p01___65381	c3093.p01___103209	EcolC_1108.p01___77424	E2348C_2846.p01___124520	EcE24377A_2855.p01	ECED1_2999.p01___144502	EAKF1_ch3433.p01	EFER_0505.p01___155584	EKO11_1164.p01___176112	ECW_m2798.p01	ETEC_2782.p01___207400	EcHS_A2724.p01___231177	ECIAI1_2681.p01___249360	ECIAI39_2774.p01___268046	lepA	NCTC86_00240	ECO103_3147.p01___289435	ECO111_3295.p01___311622	ECs3435.p01___335744	ECO26_3616.p01___358214	G2583_3151.p01	ECS88_2743.p01___378327	ECSE_2857.p01	ECSF_2408.p01	EcSMS35_2722.p01___398082	SBO_2597.p01	SDY_2810.p01	SF2631.p01	SSON_2693.p01	ECUMN_2891.p01___419822	UTI89_C2891.p01
group_22638		50S ribosomal subunit protein L15	36	36	1	1	7831				434	434	434	EC042_3576.p01___25199	ECP_3389.p01	EC55989_3717.p01___50217	ECABU_c37190.p01	APECO1_3147.p01	ECB_03152.p01___68207	c4062.p01___107117	EcolC_0412.p01___74465	E2348C_3564.p01___127513	EcE24377A_3784.p01	ECED1_3964.p01___148301	EAKF1_ch2650.p01	EFER_3284.p01___166629	EKO11_0430.p01___173085	ECW_m3570.p01	ETEC_3553.p01___211876	EcHS_A3495.p01___234228	ECIAI1_3450.p01___252358	ECIAI39_3795.p01___272228	rplO	NCTC86_03803	ECO103_4033.p01___293068	ECO111_4122.p01___314999	ECs4166.p01___338784	ECO26_4403.p01___361456	G2583_4019.p01	ECS88_3688.p01___381996	ECSE_3576.p01	ECSF_3126.p01	EcSMS35_3596.p01___401421	SBO_3295.p01	SDY_3477.p01	SF3333.p01	SSON_3442.p01	ECUMN_3774.p01___423334	UTI89_C3747.p01
group_22639		GTPase	36	36	1	1	12370				1364	1364	1364	EC042_4063.p01___28766	ECP_3907.p01	EC55989_4177.p01___52007	ECABU_c41900.p01	APECO1_2753.p01	ECB_03590.p01___69941	c4630.p01___109382	EcolC_4288.p01___90859	E2348C_4017.p01___129344	EcE24377A_4216.p01	ECED1_4398.p01___149977	EAKF1_ch2227c.p01	EFER_4003.p01___169397	EKO11_4643.p01___190500	ECW_m4005.p01	ETEC_3997.p01___214663	EcHS_A3920.p01___235895	ECIAI1_3886.p01___254061	ECIAI39_4311.p01___274257	mnmE	NCTC86_04251	ECO103_4452.p01___294784	ECO111_4533.p01___316629	ECs4641.p01___340694	ECO26_4876.p01___363386	G2583_4495.p01	ECS88_4130.p01___383721	ECSE_3992.p01	ECSF_3551.p01	EcSMS35_4073.p01___403321	SBO_3670.p01	SDY_4189.p01	SF3758.p01	SSON_3657.p01	ECUMN_4238.p01___425151	UTI89_C4259.p01
group_22640		conserved hypothetical protein	36	36	1						323	323	323	EC042_0958.p01___6776	ECP_0881.p01	EC55989_0911.p01___39062	ECABU_c09070.p01	APECO1_1227.p01	ECB_00871.p01___59014	c0999.p01___94873	EcolC_2730.p01___84216	E2348C_0863.p01___116416	EcE24377A_0939.p01	ECED1_0833.p01___135984	EAKF1_ch0607c.p01	EFER_1009.p01___157580	EKO11_2970.p01___183529	ECW_m0975.p01	ETEC_0933.p01___196567	EcHS_A0970.p01___224364	ECIAI1_0906.p01___242295	ECIAI39_0847.p01___260326	ybjQ	NCTC86_02246	ECO103_0910.p01___280428	ECO111_0935.p01___302170	ECs0952.p01___325606	ECO26_0993.p01___347681	G2583_1103.p01	ECS88_0887.p01___371125	ECSE_0924.p01	ECSF_0791.p01	EcSMS35_0895.p01___390852	SBO_0799.p01	SDY_2397.p01	SF0821.p01	SSON_0852.p01	ECUMN_1061.p01___412496	UTI89_C0869.p01
group_22641		glyceraldehyde-3-phosphate dehydrogenase A	36	36	1						995	1004	996	EC042_1945.p01___13626	ECP_1727.p01	EC55989_1948.p01___43203	ECABU_c20380.p01	APECO1_847.p01	ECB_01748.p01___62486	c2184.p01___99556	EcolC_1853.p01___80546	E2348C_1906.p01___120671	EcE24377A_2003.p01	ECED1_1984.p01___140473	EAKF1_ch4271c.p01	EFER_1293.p01___158704	EKO11_1996.p01___179546	ECW_m1948.p01	ETEC_1811.p01___201781	EcHS_A1864.p01___227834	ECIAI1_1843.p01___245999	ECIAI39_1274.p01___262070	gapA	NCTC86_01076	ECO103_1965.p01___284622	ECO111_2282.p01___307518	ECs2488.p01___331879	ECO26_2546.p01___353894	G2583_2226.p01	ECS88_1832.p01___374787	ECSE_1950.p01	ECSF_1640.p01	EcSMS35_1412.p01___392878	SBO_1316.p01	SDY_1488.p01	SF1444.p01	SSON_1384.p01	ECUMN_2068.p01___416514	UTI89_C1975.p01
group_22642		ribonucleoside diphosphate reductase 1, alpha subunit	36	36	1						2285	2285	2285	EC042_2474.p01___17462	ECP_2277.p01	EC55989_2482.p01___45333	ECABU_c25690.p01	APECO1_4326.p01	ECB_02160.p01___64158	c2776.p01___101936	EcolC_1417.p01___78723	E2348C_2378.p01___122603	EcE24377A_2531.p01	ECED1_2700.p01___143303	EAKF1_ch3745c.p01	EFER_0931.p01___157275	EKO11_1527.p01___177599	ECW_m2429.p01	ETEC_2367.p01___205003	EcHS_A2374.p01___229811	ECIAI1_2312.p01___247880	ECIAI39_2376.p01___266446	nrdA	NCTC86_00563	ECO103_2703.p01___287649	ECO111_2986.p01___310384	ECs3117.p01___334449	ECO26_3227.p01___356636	G2583_2772.p01	ECS88_2382.p01___376911	ECSE_2495.p01	ECSF_2115.p01	EcSMS35_2385.p01___396747	SBO_2060.p01	SDY_2428.p01	SF2316.p01	SSON_2293.p01	ECUMN_2571.p01___418538	UTI89_C2515.p01
group_22685		glucose-specific enzyme IIA component of PTS	36	36	1	1	17607				509	509	509	EC042_2626.p01___18640	ECP_2441.p01	EC55989_2707.p01___46223	ECABU_c27380.p01	APECO1_4128.p01	ECB_02317.p01___64802	c2952.p01___102649	EcolC_1261.p01___78058	E2348C_2603.p01___123524	EcE24377A_2704.p01	ECED1_2861.p01___143960	EAKF1_ch3585c.p01	EFER_0755.p01___156571	EKO11_1311.p01___176714	ECW_m2646.p01	ETEC_2530.p01___206085	EcHS_A2552.p01___230497	ECIAI1_2475.p01___248528	ECIAI39_2563.p01___267201	crr	NCTC86_00393	ECO103_2936.p01___288601	ECO111_3147.p01___311027	ECs3289.p01___335160	ECO26_3470.p01___357619	G2583_2949.p01	ECS88_2607.p01___377803	ECSE_2708.p01	ECSF_2281.p01	EcSMS35_2572.p01___397482	SBO_2441.p01	SDY_2614.p01	SF2472.p01	SSON_2506.p01	ECUMN_2739.p01___419208	UTI89_C2751.p01
group_22686		dipeptide transport system permease protein 2	36	36	1	1	4071				902	902	902	EC042_3848.p01___27199	ECP_3643.p01	EC55989_3993.p01___51288	ECABU_c39840.p01	APECO1_2906.p01	ECB_03393.p01___69160	c4357.p01___108291	EcolC_0173.p01___73473	E2348C_3790.p01___128429	EcE24377A_4034.p01	ECED1_4221.p01___149291	EAKF1_ch2407.p01	EFER_3539.p01___167630	EKO11_0191.p01___172125	ECW_m3808.p01	ETEC_3787.p01___213402	EcHS_A3741.p01___235202	ECIAI1_3700.p01___253329	ECIAI39_4051.p01___273231	dppC	NCTC86_04082	ECO103_4274.p01___294025	ECO111_4358.p01___315927	ECs4422.p01___339808	ECO26_4636.p01___362382	G2583_4279.p01	ECS88_3962.p01___383059	ECSE_3815.p01	ECSF_3376.p01	EcSMS35_3861.p01___402478	SBO_3541.p01	SDY_4565.p01	SF3577.p01	SSON_3848.p01	ECUMN_4052.p01___424422	UTI89_C4080.p01
group_22687		agmatinase	36	36	1						920	920	920	EC042_3146.p01___22261	ECP_2931.p01	EC55989_3229.p01___48292	ECABU_c32230.p01	APECO1_3592.p01	ECB_02767.p01___66641	c3522.p01___104957	EcolC_0774.p01___76003	E2348C_3189.p01___125946	EcE24377A_3279.p01	ECED1_3399.p01___146088	EAKF1_ch3055.p01	EFER_2871.p01___164987	EKO11_0790.p01___174588	ECW_m3196.p01	ETEC_3129.p01___209392	EcHS_A3095.p01___232646	ECIAI1_3069.p01___250847	ECIAI39_3356.p01___270462	speB	NCTC86_03344	ECO103_3517.p01___290957	ECO111_3684.p01___313209	ECs3812.p01___337315	ECO26_4035.p01___359949	G2583_3595.p01	ECS88_3219.p01___380173	ECSE_3205.p01	ECSF_2735.p01	EcSMS35_3079.p01___399488	SBO_3052.p01	SDY_3139.p01	SF2927.p01	SSON_3091.p01	ECUMN_3288.p01___421421	UTI89_C3325.p01
group_22688		putative Fe-S containing enzyme	36	36	1	1	17350				1154	1154	1154	EC042_2721.p01___19376	ECP_2522.p01	EC55989_2802.p01___46598	ECABU_c28220.p01	APECO1_4007.p01	ECB_02409.p01___65167	c3039.p01___102997	EcolC_1160.p01___77640	E2348C_2800.p01___124324	EcE24377A_2801.p01	ECED1_2948.p01___144295	EAKF1_ch3482.p01	EFER_0655.p01___156187	EKO11_1216.p01___176323	ECW_m2742.p01	ETEC_2674.p01___206883	EcHS_A2668.p01___230943	ECIAI1_2569.p01___248903	ECIAI39_2718.p01___267804	rlmN	NCTC86_00299	ECO103_3034.p01___288978	ECO111_3241.p01___311402	ECs3379.p01___335520	ECO26_3564.p01___357994	G2583_3042.p01	ECS88_2693.p01___378124	ECSE_2803.p01	ECSF_2361.p01	EcSMS35_2669.p01___397870	SBO_2541.p01	SDY_2713.p01	SF2563.p01	SSON_2599.p01	ECUMN_2837.p01___419592	UTI89_C2838.p01
group_22689		ATPase and DNA damage recognition protein of nucleotide excision repair excinuclease UvrABC	36	36	1						2822	2822	2822	EC042_4427.p01___31433	ECP_4286.p01	EC55989_4552.p01___53478	ECABU_c46000.p01	APECO1_2398.p01	ECB_03930.p01___71371	c5048.p01___111117	EcolC_3969.p01___89465	E2348C_4382.p01___130915	EcE24377A_4610.p01	ECED1_4783.p01___151499	EAKF1_ch1830.p01	EFER_4160.p01___169985	EKO11_4262.p01___188882	ECW_m4423.p01	ETEC_4368.p01___216899	EcHS_A4300.p01___237361	ECIAI1_4290.p01___255552	ECIAI39_4479.p01___274969	uvrA	NCTC86_04626	ECO103_4808.p01___296247	ECO111_4933.p01___318307	ECs5040.p01___342386	ECO26_5175.p01___364620	G2583_4883.p01	ECS88_4547.p01___385283	ECSE_4352.p01	ECSF_3928.p01	EcSMS35_4520.p01___405051	SBO_4087.p01	SDY_4509.p01	SF4146.p01	SSON_4238.p01	ECUMN_4594.p01___426565	UTI89_C4644.p01
group_22690		NADH:ubiquinone oxidoreductase, membrane subunit A	36	36	1						443	443	443	EC042_2529.p01___17897	ECP_2327.p01	EC55989_2532.p01___45525	ECABU_c26200.p01	APECO1_4277.p01	ECB_02213.p01___64367	c2829.p01___102148	EcolC_1364.p01___78515	E2348C_2428.p01___122803	EcE24377A_2581.p01	ECED1_2752.p01___143507	EAKF1_ch3693.p01	EFER_0882.p01___157079	EKO11_1479.p01___177412	ECW_m2476.p01	ETEC_2423.p01___205377	EcHS_A2437.p01___230050	ECIAI1_2362.p01___248070	ECIAI39_2435.p01___266678	nuoA	NCTC86_00507	ECO103_2752.p01___287837	ECO111_3036.p01___310578	ECs3172.p01___334670	ECO26_3276.p01___356830	G2583_2825.p01	ECS88_2435.p01___377115	ECSE_2545.p01	ECSF_2165.p01	EcSMS35_2442.p01___396972	SBO_2321.p01	SDY_2484.p01	SF2364.p01	SSON_2345.p01	ECUMN_2627.p01___418754	UTI89_C2568.p01
group_22691		branched-chain amino-acid aminotransferase	36	36	1						929	929	929	EC042_4148.p01___29430	ECP_3963.p01	EC55989_4242.p01___52265	ECABU_c42520.p01	APECO1_2701.p01	ECB_03648.p01___70189	c4692.p01___109652	EcolC_4232.p01___90609	E2348C_4072.p01___129581	EcE24377A_4281.p01	ECED1_4456.p01___150215	EAKF1_ch2171c.p01	EFER_3732.p01___168388	EKO11_4586.p01___190249	ECW_m4069.p01	ETEC_4053.p01___215055	EcHS_A3987.p01___236148	ECIAI1_3957.p01___254319	ECIAI39_3016.p01___269048	ilvE	NCTC86_04315	ECO103_4394.p01___294538	ECO111_4596.p01___316892	ECs4704.p01___340964	ECO26_4816.p01___363128	G2583_4564.p01	ECS88_4193.p01___383959	ECSE_4053.p01	ECSF_3611.p01	EcSMS35_4136.p01___403560	SBO_3781.p01	SDY_3978.p01	SF3845.p01	SSON_3941.p01	ECUMN_4296.p01___425389	UTI89_C4326.p01
group_22692		DL-methionine transporter subunit ; membrane component protein of ABC superfamily	36	36	1						653	653	653	EC042_0197.p01___1442	ECP_0208.p01	EC55989_0196.p01___36212	ECABU_c02140.p01	APECO1_1789.p01	ECB_00197.p01___56267	c0239.p01___91816	EcolC_3461.p01___87338	E2348C_0204.p01___113716	EcE24377A_0205.p01	ECED1_0205.p01___133519	EAKF1_ch1217.p01	EFER_0222.p01___154504	EKO11_3719.p01___186651	ECW_m0195.p01	ETEC_0194.p01___192188	EcHS_A0202.p01___221372	ECIAI1_0200.p01___239492	ECIAI39_0445.p01___258675	metI	NCTC86_00214	ECO103_0198.p01___277535	ECO111_0201.p01___299218	ECs0200.p01___322518	ECO26_0203.p01___344501	G2583_0202.p01	ECS88_0210.p01___368470	ECSE_0200.p01	ECSF_0214.p01	EcSMS35_0210.p01___388177	SBO_0187.p01	SDY_0217.p01	SF0189.p01	SSON_0212.p01	ECUMN_0196.p01___409017	UTI89_C0214.p01
group_22693		ATP-dependent DNA helicase, component of RuvABC resolvasome	36	36	1						1010	1010	1010	EC042_2027.p01___14217	ECP_1804.p01	EC55989_2039.p01___43563	ECABU_c21220.p01	APECO1_910.p01	ECB_01831.p01___62819	c2274.p01___99910	EcolC_1772.p01___80206	E2348C_1985.p01___120997	EcE24377A_2090.p01	ECED1_2065.p01___140800	EAKF1_ch4179.p01	EFER_1212.p01___158378	EKO11_1908.p01___179183	ECW_m2036.p01	ETEC_1893.p01___202280	EcHS_A1953.p01___228199	ECIAI1_1947.p01___246411	ECIAI39_1189.p01___261721	ruvB	NCTC86_00986	ECO103_2050.p01___284973	ECO111_2382.p01___307930	ECs2570.p01___332207	ECO26_2712.p01___354570	G2583_2312.p01	ECS88_1917.p01___375116	ECSE_2036.p01	ECSF_1720.p01	EcSMS35_1326.p01___392534	SBO_1177.p01	SDY_1147.p01	SF1870.p01	SSON_1281.p01	ECUMN_2158.p01___416862	UTI89_C2064.p01
group_22701		sulfate adenylyltransferase, subunit 2	36	36	1						908	908	908	EC042_2946.p01___20912	ECP_2734.p01	EC55989_3025.p01___47491	ECABU_c30270.p01	APECO1_3772.p01	ECB_02602.p01___65966	c3319.p01___104142	EcolC_0960.p01___76786	E2348C_3022.p01___125252	EcE24377A_3053.p01	ECED1_3208.p01___145323	EAKF1_ch3241.p01	EFER_0315.p01___154848	EKO11_1017.p01___175485	ECW_m2958.p01	ETEC_2943.p01___208320	EcHS_A2890.p01___231823	ECIAI1_2854.p01___250006	ECIAI39_2941.p01___268735	cysD	NCTC86_03131	ECO103_3294.p01___290057	ECO111_3476.p01___312374	ECs3606.p01___336467	ECO26_3821.p01___359072	G2583_3400.p01	ECS88_3023.p01___379398	ECSE_3004.p01	ECSF_2548.p01	EcSMS35_2878.p01___398689	SBO_2768.p01	SDY_2951.p01	SF2775.p01	SSON_2900.p01	ECUMN_3076.p01___420559	UTI89_C3123.p01
group_22702		conserved hypothetical protein	36	36	1						329	329	329	EC042_3121.p01___22088	ECP_2903.p01	EC55989_3198.p01___48167	ECABU_c31930.p01	APECO1_3618.p01	ECB_02742.p01___66541	c3492.p01___104837	EcolC_0799.p01___76109	E2348C_3162.p01___125836	EcE24377A_3238.p01	ECED1_3369.p01___145969	EAKF1_ch3084c.p01	EFER_2847.p01___164886	EKO11_0821.p01___174716	ECW_m3163.p01	ETEC_3103.p01___209253	EcHS_A3069.p01___232536	ECIAI1_3029.p01___250686	ECIAI39_3326.p01___270336	zapA	NCTC86_03309	ECO103_3486.p01___290830	ECO111_3648.p01___313056	ECs3781.p01___337188	ECO26_3999.p01___359796	G2583_3562.p01	ECS88_3190.p01___380054	ECSE_3173.p01	ECSF_2704.p01	EcSMS35_3044.p01___399351	SBO_3082.p01	SDY_3171.p01	SF2896.p01	SSON_3063.p01	ECUMN_3252.p01___421268	UTI89_C3297.p01
group_22703		transporter subunit: ATP-binding component of ABC superfamily	36	36	1	1	8086				668	668	668	EC042_3724.p01___26256	ECP_3556.p01	EC55989_3871.p01___50835	ECABU_c38930.p01	APECO1_2990.p01	ECB_03312.p01___68842	c4256.p01___107887	EcolC_0253.p01___73799	E2348C_3703.p01___128068	EcE24377A_3945.p01	ECED1_4136.p01___148963	EAKF1_ch2492.p01	EFER_3436.p01___167231	EKO11_0278.p01___172470	ECW_m3724.p01	ETEC_3709.p01___212839	EcHS_A3662.p01___234893	ECIAI1_3610.p01___252988	ECIAI39_3944.p01___272818	ftsE	NCTC86_03965	ECO103_4183.p01___293664	ECO111_4271.p01___315585	ECs4312.p01___339368	ECO26_4550.p01___362044	G2583_4166.p01	ECS88_3866.p01___382686	ECSE_3731.p01	ECSF_3282.p01	EcSMS35_3746.p01___402018	SBO_3460.p01	SDY_3614.p01	SF3481.p01	SSON_3701.p01	ECUMN_3925.p01___423936	UTI89_C3978.p01
group_22704		RNA polymerase, beta subunit	36	36	1	1	13334				4028	4061	4030	EC042_4354.p01___30938	ECP_4200.p01	EC55989_4471.p01___53163	ECABU_c45030.p01	APECO1_2486.p01	ECB_03863.p01___71094	c4944.p01___110697	EcolC_4038.p01___89760	E2348C_4294.p01___130540	EcE24377A_4528.p01	ECED1_4694.p01___151153	EAKF1_ch1931c.p01	EFER_3767.p01___168510	EKO11_4334.p01___189186	ECW_m4345.p01	ETEC_4246.p01___216264	EcHS_A4220.p01___237054	ECIAI1_4201.p01___255227	ECIAI39_4372.p01___274525	rpoB	NCTC86_04546	ECO103_4736.p01___295956	ECO111_4803.p01___317778	ECs4910.p01___341854	ECO26_5095.p01___364296	G2583_4803.p01	ECS88_4448.p01___384909	ECSE_4274.p01	ECSF_3841.p01	EcSMS35_4435.p01___404729	SBO_4007.p01	SDY_3741.p01	SF4060.p01	SSON_4160.p01	ECUMN_4509.p01___426250	UTI89_C3832.p01
group_22705		nitrate reductase, periplasmic, large subunit	36	36	1	1	19200				2486	2486	2486	EC042_2447.p01___17233	ECP_2247.p01	EC55989_2460.p01___45242	ECABU_c25400.p01	APECO1_4353.p01	ECB_02133.p01___64049	c2745.p01___101812	EcolC_1444.p01___78843	E2348C_2350.p01___122490	EcE24377A_2505.p01	ECED1_2671.p01___143184	EAKF1_ch3782.p01	EFER_2296.p01___162662	EKO11_1550.p01___177695	ECW_m2406.p01	ETEC_2340.p01___204843	EcHS_A2344.p01___229688	ECIAI1_2289.p01___247785	ECIAI39_2344.p01___266319	napA	NCTC86_00592	ECO103_2681.p01___287558	ECO111_2942.p01___310206	ECs3095.p01___334358	ECO26_3132.p01___356257	G2583_2747.p01	ECS88_2353.p01___376796	ECSE_2474.p01	ECSF_2087.p01	EcSMS35_2354.p01___396623	SBO_2101.p01	SDY_0872.p01	SF2290.p01	SSON_2264.p01	ECUMN_2541.p01___418419	UTI89_C2484.p01
group_22754		DNA-binding response regulator in two-component regulatory system with EnvZ	36	36	1						719	719	719	EC042_3666.p01___25825	ECP_3491.p01	EC55989_3813.p01___50600	ECABU_c38260.p01	APECO1_3059.p01	ECB_03257.p01___68625	c4181.p01___107593	EcolC_0308.p01___74030	E2348C_3650.p01___127855	EcE24377A_3879.p01	ECED1_4065.p01___148688	EAKF1_ch2560.p01	EFER_3373.p01___166980	EKO11_0338.p01___172710	ECW_m3662.p01	ETEC_3655.p01___212497	EcHS_A3602.p01___234656	ECIAI1_3548.p01___252745	ECIAI39_3885.p01___272583	ompR	NCTC86_03909	ECO103_4123.p01___293428	ECO111_4214.p01___315357	ECs4247.p01___339108	ECO26_4493.p01___361816	G2583_4102.p01	ECS88_3792.p01___382403	ECSE_3670.p01	ECSF_3227.p01	EcSMS35_3686.p01___401781	SBO_3392.p01	SDY_3671.p01	SF3424.p01	SSON_3536.p01	ECUMN_3864.p01___423689	UTI89_C3905.p01
group_22755		enolase	36	36	1						1298	1298	1298	EC042_2978.p01___21105	ECP_2760.p01	EC55989_3054.p01___47603	ECABU_c30500.p01	APECO1_3751.p01	ECB_02624.p01___66056	c3344.p01___104239	EcolC_0933.p01___76673	E2348C_3046.p01___125348	EcE24377A_3083.p01	ECED1_3232.p01___145415	EAKF1_ch3230.p01	EFER_0285.p01___154744	EKO11_0989.p01___175368	ECW_m2988.p01	ETEC_2971.p01___208461	EcHS_A2923.p01___231955	ECIAI1_2887.p01___250130	ECIAI39_3198.p01___269815	eno	NCTC86_03159	ECO103_3322.p01___290165	ECO111_3503.p01___312482	ECs3639.p01___336599	ECO26_3849.p01___359180	G2583_3431.p01	ECS88_3047.p01___379486	ECSE_3037.p01	ECSF_2572.p01	EcSMS35_2917.p01___398845	SBO_2660.p01	SDY_2996.p01	SF2794.p01	SSON_2936.p01	ECUMN_3110.p01___420687	UTI89_C3148.p01
group_22781		proline dipeptidase	36	36	1	1	12620				1331	1331	1331	EC042_4225.p01___29986	ECP_4060.p01	EC55989_4322.p01___52594	ECABU_c43490.p01	APECO1_2610.p01	ECB_03738.p01___70558	c4794.p01___110076	EcolC_4163.p01___90316	E2348C_4159.p01___129944	EcE24377A_4366.p01	ECED1_4549.p01___150586	EAKF1_ch2097c.p01	EFER_3634.p01___167993	EKO11_4512.p01___189947	ECW_m4147.p01	ETEC_4122.p01___215487	EcHS_A4070.p01___236469	ECIAI1_4040.p01___254648	ECIAI39_3148.p01___269621	pepQ	NCTC86_04391	ECO103_4318.p01___294223	ECO111_4673.p01___317207	ECs4775.p01___341266	ECO26_4740.p01___362813	G2583_4645.p01	ECS88_4295.p01___384350	ECSE_4133.p01	ECSF_3704.p01	EcSMS35_4228.p01___403924	SBO_3859.p01	SDY_3898.p01	SF3923.p01	SSON_4020.p01	ECUMN_4371.p01___425688	UTI89_C4432.p01
group_22782		30S ribosomal subunit protein S14	36	36	1						305	305	305	EC042_3582.p01___25237	ECP_3395.p01	EC55989_3723.p01___50241	ECABU_c37270.p01	APECO1_3142.p01	ECB_03158.p01___68231	c4071.p01___107153	EcolC_0406.p01___74441	E2348C_3570.p01___127537	EcE24377A_3790.p01	ECED1_3970.p01___148325	EAKF1_ch2644.p01	EFER_3290.p01___166653	EKO11_0424.p01___173061	ECW_m3576.p01	ETEC_3559.p01___211906	EcHS_A3501.p01___234252	ECIAI1_3456.p01___252382	ECIAI39_3801.p01___272252	rpsN	NCTC86_03809	ECO103_4039.p01___293092	ECO111_4128.p01___315023	ECs4172.p01___338808	ECO26_4409.p01___361480	G2583_4025.p01	ECS88_3694.p01___382020	ECSE_3582.p01	ECSF_3132.p01	EcSMS35_3602.p01___401445	SBO_3301.p01	SDY_3483.p01	SF3339.p01	SSON_3448.p01	ECUMN_3780.p01___423358	UTI89_C3756.p01
group_22811		molybdopterin biosynthesis protein B	36	36	1	1	3046				512	512	512	EC042_0865.p01___6073	ECP_0796.p01	EC55989_0825.p01___38716	ECABU_c08240.p01	APECO1_1307.p01	ECB_00749.p01___58525	c0863.p01___94330	EcolC_2861.p01___84766	E2348C_0734.p01___115894	EcE24377A_0845.p01	ECED1_0747.p01___135650	EAKF1_ch0688c.p01	EFER_2329.p01___162794	EKO11_3104.p01___184083	ECW_m0838.p01	ETEC_0847.p01___195979	EcHS_A0836.p01___223832	ECIAI1_0817.p01___241941	ECIAI39_0758.p01___259966	moaB	NCTC86_02332	ECO103_0817.p01___280049	ECO111_0843.p01___301800	ECs0860.p01___325238	ECO26_0908.p01___347333	G2583_1010.p01	ECS88_0799.p01___370787	ECSE_0836.p01	ECSF_0708.p01	EcSMS35_0805.p01___390492	SBO_0669.p01	SDY_0824.p01	SF0732.p01	SSON_0761.p01	ECUMN_0925.p01___411950	UTI89_C0781.p01
group_22939		phosphate transporter subunit ; membrane component of ABC superfamily	36	36	1						884	890	889	EC042_4078.p01___28890	ECP_3925.p01	EC55989_4197.p01___52087	ECABU_c42090.p01	APECO1_2735.p01	ECB_03610.p01___70021	c4651.p01___109470	EcolC_4268.p01___90777	E2348C_4036.p01___129418	EcE24377A_4237.p01	ECED1_4416.p01___150053	EAKF1_ch2209.p01	EFER_4024.p01___169485	EKO11_4623.p01___190418	ECW_m4025.p01	ETEC_4017.p01___214813	EcHS_A3941.p01___235976	ECIAI1_3906.p01___254141	ECIAI39_4326.p01___274321	pstA	NCTC86_04270	ECO103_4432.p01___294704	ECO111_4554.p01___316709	ECs4662.p01___340778	ECO26_4856.p01___363306	G2583_4516.p01	ECS88_4148.p01___383797	ECSE_4012.p01	ECSF_3574.p01	EcSMS35_4090.p01___403386	SBO_3656.p01	SDY_4024.p01	SF3729.p01	SSON_3908.p01	ECUMN_4252.p01___425211	UTI89_C4278.p01
group_22940		NADH:ubiquinone oxidoreductase, chain E	36	36	1	1	19315				500	500	500	EC042_2526.p01___17874	ECP_2324.p01	EC55989_2529.p01___45513	ECABU_c26170.p01	APECO1_4280.p01	ECB_02210.p01___64355	c2826.p01___102136	EcolC_1367.p01___78527	E2348C_2425.p01___122791	EcE24377A_2578.p01	ECED1_2749.p01___143495	EAKF1_ch3696.p01	EFER_0885.p01___157091	EKO11_1482.p01___177424	ECW_m2473.p01	ETEC_2420.p01___205358	EcHS_A2434.p01___230038	ECIAI1_2359.p01___248058	ECIAI39_2432.p01___266666	nuoE	NCTC86_00510	ECO103_2749.p01___287825	ECO111_3033.p01___310566	ECs3169.p01___334658	ECO26_3273.p01___356818	G2583_2822.p01	ECS88_2432.p01___377103	ECSE_2542.p01	ECSF_2162.p01	EcSMS35_2439.p01___396960	SBO_2318.p01	SDY_2481.p01	SF2361.p01	SSON_2342.p01	ECUMN_2624.p01___418742	UTI89_C2565.p01
group_22941		transcription termination/antitermination L factor	36	36	1						1487	1487	1487	EC042_3460.p01___24359	ECP_3257.p01	EC55989_3589.p01___49714	ECABU_c35810.p01	APECO1_3261.p01	ECB_03036.p01___67716	c3926.p01___106566	EcolC_0529.p01___74980	E2348C_3450.p01___127025	EcE24377A_3653.p01	ECED1_3829.p01___147767	EAKF1_ch2767.p01	EFER_3148.p01___166111	EKO11_0547.p01___173587	ECW_m3441.p01	ETEC_3436.p01___211155	EcHS_A3361.p01___233710	ECIAI1_3319.p01___251857	ECIAI39_3666.p01___271695	nusA	NCTC86_03663	ECO103_3918.p01___292575	ECO111_3993.p01___314461	ECs4050.p01___338292	ECO26_4275.p01___360918	G2583_3894.p01	ECS88_3553.p01___381476	ECSE_3455.p01	ECSF_3003.p01	EcSMS35_3465.p01___400913	SBO_3213.p01	SDY_3348.p01	SF3210.p01	SSON_3315.p01	ECUMN_3651.p01___422836	UTI89_C3600.p01
group_22942		protein disaggregation chaperone	36	36	1						2573	2585	2574	EC042_2794.p01___19906	ECP_2595.p01	EC55989_2883.p01___46917	ECABU_c28940.p01	APECO1_3938.p01	ECB_02482.p01___65469	c3114.p01___103305	EcolC_1089.p01___77334	E2348C_2866.p01___124608	EcE24377A_2878.p01	ECED1_3033.p01___144620	EAKF1_ch3402.p01	EFER_0475.p01___155498	EKO11_1145.p01___176022	ECW_m2821.p01	ETEC_2801.p01___207522	EcHS_A2750.p01___231271	ECIAI1_2715.p01___249460	ECIAI39_2797.p01___268146	clpB	NCTC86_02997	ECO103_3167.p01___289528	ECO111_3314.p01___311708	ECs3455.p01___335836	ECO26_3635.p01___358302	G2583_3175.p01	ECS88_2780.p01___378441	ECSE_2878.p01	ECSF_2430.p01	EcSMS35_2746.p01___398170	SBO_2627.p01	SDY_2835.p01	SF2655.p01	SSON_2718.p01	ECUMN_2919.p01___419922	UTI89_C2925.p01
group_22943		DNA-binding transcriptional dual regulator	36	36	1						632	632	632	EC042_3620.p01___25487	ECP_3448.p01	EC55989_3763.p01___50400	ECABU_c37810.p01	APECO1_3098.p01	ECB_03208.p01___68431	c4132.p01___107397	EcolC_0355.p01___74227	E2348C_3607.p01___127685	EcE24377A_3827.p01	ECED1_4021.p01___148516	EAKF1_ch2607c.p01	EFER_3330.p01___166808	EKO11_0387.p01___172912	ECW_m3613.p01	ETEC_3608.p01___212194	EcHS_A3554.p01___234464	ECIAI1_3496.p01___252541	ECIAI39_3841.p01___272407	crp	NCTC86_03861	ECO103_4076.p01___293240	ECO111_4167.p01___315169	ECs4208.p01___338952	ECO26_4446.p01___361628	G2583_4063.p01	ECS88_3748.p01___382231	ECSE_3619.p01	ECSF_3184.p01	EcSMS35_3639.p01___401593	SBO_3339.p01	SDY_3519.p01	SF3376.p01	SSON_3488.p01	ECUMN_3820.p01___423517	UTI89_C3860.p01
group_22944		delta(2)-isopentenylpyrophosphate tRNA-adenosine transferase	36	36	1						950	950	950	EC042_4644.p01___32902	ECP_4416.p01	EC55989_4726.p01___54145	ECABU_c47290.p01	APECO1_2220.p01	ECB_04038.p01___71809	c5255.p01___111947	EcolC_3842.p01___88918	E2348C_4494.p01___131376	EcE24377A_4729.p01	ECED1_4956.p01___152165	EAKF1_ch1658c.p01	EFER_4224.p01___170248	EKO11_4141.p01___188375	ECW_m4533.p01	ETEC_4517.p01___217911	EcHS_A4413.p01___237803	ECIAI1_4404.p01___255995	ECIAI39_4636.p01___275570	miaA	NCTC86_04826	ECO103_4964.p01___296889	ECO111_5043.p01___318746	ECs5147.p01___342826	ECO26_5337.p01___365280	G2583_4998.p01	ECS88_4757.p01___386071	ECSE_4468.p01	ECSF_4057.p01	EcSMS35_4642.p01___405535	SBO_4285.p01	SDY_4418.p01	SF4326.p01	SSON_4356.p01	ECUMN_4704.p01___426992	UTI89_C4771.p01
group_22945		acetate kinase	36	36	1						1202	1202	1202	EC042_2537.p01___17958	ECP_2335.p01	EC55989_2540.p01___45557	ECABU_c26280.p01	APECO1_4268.p01	ECB_02221.p01___64399	c2838.p01___102184	EcolC_1356.p01___78483	E2348C_2436.p01___122835	EcE24377A_2590.p01	ECED1_2760.p01___143539	EAKF1_ch3683c.p01	EFER_0872.p01___157043	EKO11_1469.p01___177372	ECW_m2485.p01	ETEC_2431.p01___205426	EcHS_A2446.p01___230083	ECIAI1_2371.p01___248106	ECIAI39_2443.p01___266710	ackA	NCTC86_00498	ECO103_2760.p01___287869	ECO111_3044.p01___310610	ECs3180.p01___334702	ECO26_3284.p01___356862	G2583_2833.p01	ECS88_2443.p01___377147	ECSE_2554.p01	ECSF_2173.p01	EcSMS35_2452.p01___397012	SBO_2331.p01	SDY_2492.p01	SF2372.p01	SSON_2353.p01	ECUMN_2635.p01___418786	UTI89_C2579.p01
group_22946		molecular chaperone and ATPase component of HslUV protease	36	36	1						1331	1331	1331	EC042_4305.p01___30570	ECP_4140.p01	EC55989_4409.p01___52931	ECABU_c44370.p01	APECO1_2539.p01	ECB_03816.p01___70882	c4884.p01___110433	EcolC_4087.p01___89984	E2348C_4235.p01___130269	EcE24377A_4467.p01	ECED1_4633.p01___150911	EAKF1_ch1982.p01	EFER_3841.p01___168765	EKO11_4384.p01___189415	ECW_m4283.p01	ETEC_4200.p01___215982	EcHS_A4163.p01___236830	ECIAI1_4136.p01___254997	ECIAI39_3063.p01___269264	hslU	NCTC86_04487	ECO103_4597.p01___295362	ECO111_4754.p01___317552	ECs4858.p01___341617	ECO26_4654.p01___362456	G2583_4738.p01	ECS88_4381.p01___384659	ECSE_4220.p01	ECSF_3791.p01	EcSMS35_4373.p01___404493	SBO_3948.p01	SDY_3806.p01	SF4009.p01	SSON_4100.p01	ECUMN_4461.p01___426031	UTI89_C4516.p01
group_22947		C4-dicarboxylic acid, orotate and citrate transporter	36	36	1	1	4462				1286	1286	1286	EC042_3828.p01___27054	ECP_3628.p01	EC55989_3975.p01___51216	ECABU_c39670.p01	APECO1_2920.p01	ECB_03376.p01___69095	c4340.p01___108223	EcolC_0189.p01___73535	E2348C_3770.p01___128341	EcE24377A_4016.p01	ECED1_4206.p01___149228	EAKF1_ch2422.p01	EFER_3513.p01___167539	EKO11_0211.p01___172200	ECW_m3791.p01	ETEC_3774.p01___213312	EcHS_A3731.p01___235165	ECIAI1_3679.p01___253251	ECIAI39_4031.p01___273161	dctA	NCTC86_04065	ECO103_4256.p01___293953	ECO111_4342.p01___315865	ECs4408.p01___339752	ECO26_4618.p01___362310	G2583_4264.p01	ECS88_3942.p01___382983	ECSE_3797.p01	ECSF_3356.p01	EcSMS35_3836.p01___402378	SBO_3527.p01	SDY_4548.p01	SF3560.p01	SSON_3863.p01	ECUMN_4035.p01___424359	UTI89_C4060.p01
group_23009		50S ribosomal subunit protein L19	36	36	1	1	17194				347	347	347	EC042_2806.p01___19982	ECP_2607.p01	EC55989_2895.p01___46972	ECABU_c29070.p01	APECO1_3927.p01	ECB_02495.p01___65521	c3127.p01___103361	EcolC_1077.p01___77283	E2348C_2895.p01___124723	EcE24377A_2890.p01	ECED1_3045.p01___144675	EAKF1_ch3390.p01	EFER_0466.p01___155455	EKO11_1133.p01___175972	ECW_m2834.p01	ETEC_2813.p01___207584	EcHS_A2765.p01___231327	ECIAI1_2727.p01___249515	ECIAI39_2810.p01___268205	rplS	NCTC86_03011	ECO103_3180.p01___289583	ECO111_3327.p01___311763	ECs3469.p01___335892	ECO26_3648.p01___358357	G2583_3188.p01	ECS88_2792.p01___378496	ECSE_2890.p01	ECSF_2442.p01	EcSMS35_2758.p01___398218	SBO_2742.p01	SDY_2780.p01	SF2666.p01	SSON_2763.p01	ECUMN_2931.p01___419977	UTI89_C2939.p01
group_23010		threonyl-tRNA synthetase	36	36	1	1	22460				1928	1928	1928	EC042_1885.p01___13202	ECP_1666.p01	EC55989_1886.p01___42963	ECABU_c19740.p01	APECO1_791.p01	ECB_01688.p01___62252	c2116.p01___99284	EcolC_1913.p01___80786	E2348C_1848.p01___120441	EcE24377A_1937.p01	ECED1_1920.p01___140233	EAKF1_ch4333.p01	EFER_1347.p01___158908	EKO11_2057.p01___179796	ECW_m1888.p01	ETEC_1751.p01___201419	EcHS_A1800.p01___227595	ECIAI1_1775.p01___245745	ECIAI39_1335.p01___262314	thrS	NCTC86_01138	ECO103_1910.p01___284414	ECO111_2228.p01___307310	ECs2426.p01___331630	ECO26_2491.p01___353681	G2583_2166.p01	ECS88_1769.p01___374547	ECSE_1887.p01	ECSF_1579.p01	EcSMS35_1472.p01___393118	SBO_1375.p01	SDY_1814.p01	SF1512.p01	SSON_1439.p01	ECUMN_2009.p01___416278	UTI89_C1912.p01
group_23011		50S ribosomal subunit protein L2	36	36	1	1	7852				821	821	821	EC042_3592.p01___25302	ECP_3405.p01	EC55989_3733.p01___50281	ECABU_c37380.p01	APECO1_3133.p01	ECB_03168.p01___68271	c4085.p01___107209	EcolC_0396.p01___74401	E2348C_3580.p01___127577	EcE24377A_3800.p01	ECED1_3980.p01___148365	EAKF1_ch2634.p01	EFER_3300.p01___166693	EKO11_0414.p01___173021	ECW_m3586.p01	ETEC_3569.p01___211957	EcHS_A3511.p01___234292	ECIAI1_3466.p01___252422	ECIAI39_3811.p01___272292	rplB	NCTC86_03819	ECO103_4049.p01___293132	ECO111_4138.p01___315063	ECs4182.p01___338848	ECO26_4419.p01___361520	G2583_4035.p01	ECS88_3704.p01___382060	ECSE_3592.p01	ECSF_3142.p01	EcSMS35_3612.p01___401485	SBO_3311.p01	SDY_3493.p01	SF3349.p01	SSON_3458.p01	ECUMN_3790.p01___423398	UTI89_C3770.p01
group_23012		membrane protein required for colicin V production	36	36	1						488	488	488	EC042_2554.p01___18083	ECP_2352.p01	EC55989_2557.p01___45625	ECABU_c26450.p01	APECO1_4251.p01	ECB_02238.p01___64467	c2857.p01___102254	EcolC_1339.p01___78413	E2348C_2453.p01___122903	EcE24377A_2607.p01	ECED1_2777.p01___143607	EAKF1_ch3660.p01	EFER_0850.p01___156955	EKO11_1452.p01___177302	ECW_m2502.p01	ETEC_2449.p01___205533	EcHS_A2464.p01___230152	ECIAI1_2390.p01___248174	ECIAI39_2462.p01___266786	cvpA	NCTC86_00481	ECO103_2777.p01___287937	ECO111_3061.p01___310676	ECs3197.p01___334770	ECO26_3301.p01___356930	G2583_2850.p01	ECS88_2460.p01___377215	ECSE_2622.p01	ECSF_2189.p01	EcSMS35_2469.p01___397080	SBO_2350.p01	SDY_2512.p01	SF2389.p01	SSON_2371.p01	ECUMN_2653.p01___418854	UTI89_C2597.p01
group_23013		glutamate-1-semialdehyde aminotransferase (aminomutase)	36	36	1	1	2068				1280	1280	1280	EC042_0154.p01___1123	ECP_0164.p01	EC55989_0148.p01___36029	ECABU_c01680.p01	APECO1_1831.p01	ECB_00153.p01___56091	c0189.p01___91620	EcolC_3505.p01___87526	E2348C_0161.p01___113541	EcE24377A_0159.p01	ECED1_0160.p01___133344	EAKF1_ch1259.p01	EFER_0177.p01___154325	EKO11_3762.p01___186831	ECW_m0151.p01	ETEC_0150.p01___191943	EcHS_A0158.p01___221193	ECIAI1_0152.p01___239309	ECIAI39_0158.p01___257525	hemL	NCTC86_00166	ECO103_0154.p01___277360	ECO111_0156.p01___299039	ECs0158.p01___322350	ECO26_0157.p01___344317	G2583_0158.p01	ECS88_0165.p01___368295	ECSE_0155.p01	ECSF_0171.p01	EcSMS35_0166.p01___388001	SBO_0143.p01	SDY_0170.p01	SF0146.p01	SSON_0166.p01	ECUMN_0151.p01___408842	UTI89_C0170.p01
group_23014		30S ribosomal subunit protein S11	36	36	1	1	7828				389	389	389	EC042_3573.p01___25163	ECP_3385.p01	EC55989_3714.p01___50202	ECABU_c37150.p01	APECO1_3150.p01	ECB_03148.p01___68191	c4058.p01___107101	EcolC_0416.p01___74481	E2348C_3560.p01___127494	EcE24377A_3780.p01	ECED1_3961.p01___148289	EAKF1_ch2654.p01	EFER_3281.p01___166617	EKO11_0434.p01___173101	ECW_m3565.p01	ETEC_3549.p01___211843	EcHS_A3491.p01___234211	ECIAI1_3447.p01___252343	ECIAI39_3792.p01___272213	rpsK	NCTC86_03798	ECO103_4029.p01___293049	ECO111_4118.p01___314980	ECs4162.p01___338768	ECO26_4399.p01___361437	G2583_4015.p01	ECS88_3685.p01___381984	ECSE_3572.p01	ECSF_3122.p01	EcSMS35_3592.p01___401405	SBO_3291.p01	SDY_3473.p01	SF3329.p01	SSON_3438.p01	ECUMN_3771.p01___423322	UTI89_C3742.p01
group_23015		chaperone protein DnaK	36	36	1	1	2437				1916	1916	1916	EC042_0014.p01___105	ECP_0014.p01	EC55989_0014.p01___35483	ECABU_c00150.p01	APECO1_1965.p01	ECB_00014.p01___55532	c0019.p01___90954	EcolC_3642.p01___88097	E2348C_0014.p01___112954	EcE24377A_0014.p01	ECED1_0013.p01___132755	EAKF1_ch1410c.p01	EFER_0010.p01___153673	EKO11_3898.p01___187388	ECW_m0014.p01	ETEC_0013.p01___191105	EcHS_A0015.p01___220629	ECIAI1_0014.p01___238743	ECIAI39_0013.p01___256931	dnaK	NCTC86_00013	ECO103_0014.p01___276805	ECO111_0013.p01___298472	ECs0014.p01___321774	ECO26_0013.p01___343745	G2583_0014.p01	ECS88_0014.p01___367694	ECSE_0013.p01	ECSF_0014.p01	EcSMS35_0012.p01___387385	SBO_0015.p01	SDY_0013.p01	SF0014.p01	SSON_0014.p01	ECUMN_0014.p01___408286	UTI89_C0016.p01
group_23016		50S ribosomal subunit protein L22	36	36	1	1	7850				332	332	332	EC042_3590.p01___25289	ECP_3403.p01	EC55989_3731.p01___50273	ECABU_c37350.p01	APECO1_3135.p01	ECB_03166.p01___68263	c4082.p01___107197	EcolC_0398.p01___74409	E2348C_3578.p01___127569	EcE24377A_3798.p01	ECED1_3978.p01___148357	EAKF1_ch2636.p01	EFER_3298.p01___166685	EKO11_0416.p01___173029	ECW_m3584.p01	ETEC_3567.p01___211947	EcHS_A3509.p01___234284	ECIAI1_3464.p01___252414	ECIAI39_3809.p01___272284	rplV	NCTC86_03817	ECO103_4047.p01___293124	ECO111_4136.p01___315055	ECs4180.p01___338840	ECO26_4417.p01___361512	G2583_4033.p01	ECS88_3702.p01___382052	ECSE_3590.p01	ECSF_3140.p01	EcSMS35_3610.p01___401477	SBO_3309.p01	SDY_3491.p01	SF3347.p01	SSON_3456.p01	ECUMN_3788.p01___423390	UTI89_C3767.p01
group_23017		molybdopterin biosynthesis, protein C	36	36	1	1	3045				485	485	485	EC042_0867.p01___6078	ECP_0797.p01	EC55989_0826.p01___38720	ECABU_c08250.p01	APECO1_1306.p01	ECB_00750.p01___58529	c0865.p01___94338	EcolC_2860.p01___84762	E2348C_0735.p01___115898	EcE24377A_0846.p01	ECED1_0748.p01___135654	EAKF1_ch0687c.p01	EFER_2328.p01___162790	EKO11_3103.p01___184079	ECW_m0839.p01	ETEC_0848.p01___195983	EcHS_A0837.p01___223836	ECIAI1_0818.p01___241945	ECIAI39_0759.p01___259970	moaC	NCTC86_02331	ECO103_0818.p01___280053	ECO111_0844.p01___301804	ECs0861.p01___325242	ECO26_0909.p01___347337	G2583_1011.p01	ECS88_0800.p01___370791	ECSE_0837.p01	ECSF_0709.p01	EcSMS35_0806.p01___390496	SBO_0670.p01	SDY_0823.p01	SF0733.p01	SSON_0762.p01	ECUMN_0926.p01___411954	UTI89_C0783.p01
group_23018		putative ATP-dependent helicase	36	36	1						1910	1910	1910	EC042_1973.p01___13835	ECP_1751.p01	EC55989_1981.p01___43331	ECABU_c20660.p01	APECO1_866.p01	ECB_01778.p01___62607	c2212.p01___99668	EcolC_1825.p01___80430	E2348C_1931.p01___120772	EcE24377A_2034.p01	ECED1_2011.p01___140575	EAKF1_ch4243.p01	EFER_1272.p01___158620	EKO11_1965.p01___179418	ECW_m1978.p01	ETEC_1840.p01___201959	EcHS_A1896.p01___227965	ECIAI1_1877.p01___246131	ECIAI39_1245.p01___261954	yoaA	NCTC86_01043	ECO103_1997.p01___284754	ECO111_2314.p01___307649	ECs2517.p01___331995	ECO26_2577.p01___354022	G2583_2256.p01	ECS88_1860.p01___374887	ECSE_1982.p01	ECSF_1664.p01	EcSMS35_1380.p01___392750	SBO_1280.p01	SDY_1712.p01	SF1420.p01	SSON_1353.p01	ECUMN_2100.p01___416632	UTI89_C2002.p01
group_23019		GTP cyclohydrolase I	36	36	1	1	19107				668	668	668	EC042_2386.p01___16713	ECP_2193.p01	EC55989_2404.p01___45023	ECABU_c24840.p01	APECO1_4398.p01	ECB_02082.p01___63842	c2688.p01___101587	EcolC_1495.p01___79062	E2348C_2299.p01___122285	EcE24377A_2449.p01	ECED1_2601.p01___142913	EAKF1_ch3839.p01	EFER_2238.p01___162439	EKO11_1601.p01___177907	ECW_m2354.p01	ETEC_2288.p01___204445	EcHS_A2287.p01___229468	ECIAI1_2231.p01___247558	ECIAI39_2292.p01___266112	folE	NCTC86_00646	ECO103_2628.p01___287351	ECO111_2870.p01___309924	ECs3045.p01___334155	ECO26_3065.p01___355985	G2583_2696.p01	ECS88_2300.p01___376587	ECSE_2420.p01	ECSF_2035.p01	EcSMS35_2300.p01___396411	SBO_2174.p01	SDY_2127.p01	SF2238.p01	SSON_2209.p01	ECUMN_2487.p01___418204	UTI89_C2427.p01
group_23020		lysine tRNA synthetase, constitutive	36	36	1	1	6585				1517	1517	1517	EC042_3101.p01___21972	ECP_2883.p01	EC55989_3176.p01___48081	ECABU_c31710.p01	APECO1_3637.p01	ECB_02722.p01___66459	c3469.p01___104743	EcolC_0819.p01___76193	E2348C_3143.p01___125758	EcE24377A_3216.p01	ECED1_3349.p01___145891	EAKF1_ch3107.p01	EFER_2825.p01___164800	EKO11_0841.p01___174800	ECW_m3143.p01	ETEC_3083.p01___209148	EcHS_A3049.p01___232454	ECIAI1_3009.p01___250604	ECIAI39_3306.p01___270258	lysS	NCTC86_03290	ECO103_3465.p01___290743	ECO111_3628.p01___312974	ECs3762.p01___337109	ECO26_3979.p01___359714	G2583_3543.p01	ECS88_3170.p01___379976	ECSE_3153.p01	ECSF_2685.p01	EcSMS35_3023.p01___399265	SBO_3102.p01	SDY_3192.p01	SF2876.p01	SSON_3043.p01	ECUMN_3232.p01___421190	UTI89_C3275.p01
group_23021		DNA-binding transcriptional dual regulator	36	36	1	1	2310				1004	1004	1004	EC042_0081.p01___599	ECP_0082.p01	EC55989_0076.p01___35742	ECABU_c00850.p01	APECO1_1905.p01	ECB_00081.p01___55803	c0098.p01___91268	EcolC_3577.p01___87831	E2348C_0085.p01___113247	EcE24377A_0082.p01	ECED1_0081.p01___133039	EAKF1_ch1342c.p01	EFER_0102.p01___154030	EKO11_3834.p01___187130	ECW_m0079.p01	ETEC_0078.p01___191509	EcHS_A0086.p01___220911	ECIAI1_0079.p01___239018	ECIAI39_0083.p01___257230	cra	NCTC86_00088	ECO103_0082.p01___277072	ECO111_0083.p01___298751	ECs0084.p01___322054	ECO26_0083.p01___344024	G2583_0084.p01	ECS88_0083.p01___367980	ECSE_0082.p01	ECSF_0090.p01	EcSMS35_0085.p01___387677	SBO_0068.p01	SDY_0110.p01	SF0075.p01	SSON_0087.p01	ECUMN_0080.p01___408559	UTI89_C0089.p01
group_23022		50S ribosomal subunit protein L18	36	36	1	1	7835				353	353	353	EC042_3579.p01___25217	ECP_3392.p01	EC55989_3720.p01___50229	ECABU_c37240.p01	APECO1_3145.p01	ECB_03155.p01___68219	c4066.p01___107133	EcolC_0409.p01___74453	E2348C_3567.p01___127525	EcE24377A_3787.p01	ECED1_3967.p01___148313	EAKF1_ch2647.p01	EFER_3287.p01___166641	EKO11_0427.p01___173073	ECW_m3573.p01	ETEC_3556.p01___211890	EcHS_A3498.p01___234240	ECIAI1_3453.p01___252370	ECIAI39_3798.p01___272240	rplR	NCTC86_03806	ECO103_4036.p01___293080	ECO111_4125.p01___315011	ECs4169.p01___338796	ECO26_4406.p01___361468	G2583_4022.p01	ECS88_3691.p01___382008	ECSE_3579.p01	ECSF_3129.p01	EcSMS35_3599.p01___401433	SBO_3298.p01	SDY_3480.p01	SF3336.p01	SSON_3445.p01	ECUMN_3777.p01___423346	UTI89_C3751.p01
group_23023		glycine tRNA synthetase, beta subunit	36	36	1						2069	2069	2069	EC042_3864.p01___27314	ECP_3661.p01	EC55989_4013.p01___51371	ECABU_c40010.p01	APECO1_2891.p01	ECB_03410.p01___69232	c4378.p01___108378	EcolC_0156.p01___73395	E2348C_3810.p01___128508	EcE24377A_4054.p01	ECED1_4242.p01___149378	EAKF1_ch2381.p01	EFER_3560.p01___167716	EKO11_0168.p01___172023	ECW_m3832.p01	ETEC_3803.p01___213512	EcHS_A3761.p01___235281	ECIAI1_3723.p01___253423	ECIAI39_4067.p01___273298	glyS	NCTC86_04100	ECO103_4676.p01___295678	ECO111_4378.p01___316016	ECs4442.p01___339891	ECO26_5043.p01___364054	G2583_4300.p01	ECS88_3976.p01___383118	ECSE_3832.p01	ECSF_3393.p01	EcSMS35_3881.p01___402557	SBO_3564.p01	SDY_4345.p01	SF3602.p01	SSON_3830.p01	ECUMN_4069.p01___424493	UTI89_C4099.p01
group_23206		diaminopimelate epimerase	36	36	1	1	12552				824	827	824	EC042_4189.p01___29732	ECP_4003.p01	EC55989_4283.p01___52438	ECABU_c42910.p01	APECO1_2667.p01	ECB_03685.p01___70346	c4730.p01___109820	EcolC_4198.p01___90461	E2348C_4109.p01___129744	EcE24377A_4328.p01	ECED1_4494.p01___150370	EAKF1_ch2130c.p01	EFER_3693.p01___168229	EKO11_4549.p01___190094	ECW_m4110.p01	ETEC_4088.p01___215281	EcHS_A4034.p01___236328	ECIAI1_4000.p01___254492	ECIAI39_2978.p01___268877	dapF	NCTC86_04356	ECO103_4355.p01___294369	ECO111_4635.p01___317061	ECs4739.p01___341122	ECO26_4777.p01___362959	G2583_4606.p01	ECS88_4235.p01___384122	ECSE_4096.p01	ECSF_3648.p01	EcSMS35_4175.p01___403712	SBO_3820.p01	SDY_3936.p01	SF3887.p01	SSON_3982.p01	ECUMN_4334.p01___425544	UTI89_C4372.p01
group_23207		putative oxidoreductase	36	36	1	1	23323				2108	2108	2108	EC042_1032.p01___7331	ECP_0953.p01	EC55989_0997.p01___39397	ECABU_c09800.p01	APECO1_53.p01	ECB_00952.p01___59341	c1084.p01___95203	EcolC_2648.p01___83867	E2348C_0934.p01___116699	EcE24377A_1063.p01	ECED1_0971.p01___136531	EAKF1_ch0521c.p01	EFER_1085.p01___157873	EKO11_2882.p01___183171	ECW_m1058.p01	ETEC_1018.p01___197091	EcHS_A1057.p01___224692	ECIAI1_0989.p01___242630	ECIAI39_2199.p01___265741	rlmL	NCTC86_02023	ECO103_0994.p01___280760	ECO111_1016.p01___302497	ECs1032.p01___325929	ECO26_1075.p01___348013	G2583_1183.p01	ECS88_0969.p01___371440	ECSE_1009.p01	ECSF_0862.p01	EcSMS35_2171.p01___395902	SBO_2283.p01	SDY_0921.p01	SF0949.p01	SSON_0952.p01	ECUMN_1137.p01___412803	UTI89_C1013.p01
group_23208		nitrate reductase 1, beta (Fe-S) subunit	36	36	1	1	20146				1538	1538	1538	EC042_1283.p01___9077	ECP_1275.p01	EC55989_1323.p01___40715	ECABU_c15010.p01	APECO1_342.p01	ECB_01203.p01___60344	c1686.p01___97580	EcolC_2398.p01___82813	E2348C_1349.p01___118397	EcE24377A_1376.p01	ECED1_1375.p01___138148	EAKF1_ch0214c.p01	EFER_1735.p01___160450	EKO11_2624.p01___182111	ECW_m1318.p01	ETEC_1332.p01___198827	EcHS_A1335.p01___225775	ECIAI1_1248.p01___243651	ECIAI39_1564.p01___263236	narH	NCTC86_01693	ECO103_1330.p01___282099	ECO111_1556.p01___304666	ECs1730.p01___328779	ECO26_1741.p01___350712	G2583_1498.p01	ECS88_1295.p01___372724	ECSE_1279.p01	ECSF_1203.p01	EcSMS35_1914.p01___394876	SBO_1841.p01	SDY_1280.p01	SF1228.p01	SSON_1951.p01	ECUMN_1524.p01___414348	UTI89_C1422.p01
group_23209		scaffold protein	36	36	1	1	17326				386	386	386	EC042_2733.p01___19453	ECP_2534.p01	EC55989_2814.p01___46652	ECABU_c28350.p01	APECO1_3996.p01	ECB_02421.p01___65215	c3055.p01___103061	EcolC_1148.p01___77590	E2348C_2812.p01___124375	EcE24377A_2814.p01	ECED1_2960.p01___144349	EAKF1_ch3470.p01	EFER_0643.p01___156130	EKO11_1204.p01___176274	ECW_m2755.p01	ETEC_2686.p01___206945	EcHS_A2680.p01___230997	ECIAI1_2581.p01___248957	ECIAI39_2730.p01___267858	iscU	NCTC86_00284	ECO103_3046.p01___289032	ECO111_3253.p01___311453	ECs3395.p01___335584	ECO26_3576.p01___358045	G2583_3059.p01	ECS88_2705.p01___378178	ECSE_2815.p01	ECSF_2373.p01	EcSMS35_2682.p01___397922	SBO_2553.p01	SDY_2725.p01	SF2576.p01	SSON_2611.p01	ECUMN_2849.p01___419649	UTI89_C2851.p01
group_23210		tRNA pseudouridine synthase	36	36	1	1	7628				944	944	944	EC042_3457.p01___24336	ECP_3254.p01	EC55989_3586.p01___49702	ECABU_c35780.p01	APECO1_3264.p01	ECB_03033.p01___67704	c3922.p01___106550	EcolC_0532.p01___74992	E2348C_3447.p01___127013	EcE24377A_3650.p01	ECED1_3826.p01___147755	EAKF1_ch2770.p01	EFER_3145.p01___166099	EKO11_0550.p01___173599	ECW_m3438.p01	ETEC_3433.p01___211140	EcHS_A3358.p01___233698	ECIAI1_3316.p01___251845	ECIAI39_3663.p01___271683	truB	NCTC86_03660	ECO103_3915.p01___292563	ECO111_3990.p01___314449	ECs4047.p01___338280	ECO26_4272.p01___360906	G2583_3891.p01	ECS88_3550.p01___381464	ECSE_3452.p01	ECSF_3000.p01	EcSMS35_3462.p01___400901	SBO_3216.p01	SDY_3345.p01	SF3207.p01	SSON_3312.p01	ECUMN_3648.p01___422824	UTI89_C3596.p01
group_23211		conserved hypothetical protein	36	36	1						1532	1532	1532	EC042_1237.p01___8711	ECP_1231.p01	EC55989_1283.p01___40553	ECABU_c14540.p01	APECO1_300.p01	ECB_01163.p01___60184	c1637.p01___97384	EcolC_2437.p01___82976	E2348C_1307.p01___118226	EcE24377A_1333.p01	ECED1_1330.p01___137969	EAKF1_ch0264.p01	EFER_1767.p01___160578	EKO11_2668.p01___182282	ECW_m1273.p01	ETEC_1292.p01___198583	EcHS_A1291.p01___225599	ECIAI1_1205.p01___243492	ECIAI39_1882.p01___264489	ycgB	NCTC86_01739	ECO103_1290.p01___281939	ECO111_1517.p01___304510	ECs1683.p01___328590	ECO26_1701.p01___350552	G2583_1449.p01	ECS88_1251.p01___372545	ECSE_1236.p01	ECSF_1133.p01	EcSMS35_1961.p01___395064	SBO_1884.p01	SDY_1225.p01	SF1177.p01	SSON_1180.p01	ECUMN_1477.p01___414158	UTI89_C1374.p01
group_23212		nitrite reductase, NAD(P)H-binding, small subunit	36	36	1						326	326	326	EC042_3628.p01___25558	ECP_3457.p01	EC55989_3772.p01___50436	ECABU_c37900.p01	APECO1_3090.p01	ECB_03217.p01___68467	c4142.p01___107437	EcolC_0346.p01___74189	E2348C_3616.p01___127721	EcE24377A_3836.p01	ECED1_4030.p01___148552	EAKF1_ch2598c.p01	EFER_3338.p01___166840	EKO11_0378.p01___172874	ECW_m3622.p01	ETEC_3617.p01___212261	EcHS_A3562.p01___234496	ECIAI1_3505.p01___252577	ECIAI39_3850.p01___272443	nirD	NCTC86_03870	ECO103_4085.p01___293276	ECO111_4176.p01___315205	ECs4217.p01___338988	ECO26_4455.p01___361664	G2583_4072.p01	ECS88_3757.p01___382267	ECSE_3628.p01	ECSF_3193.p01	EcSMS35_3648.p01___401629	SBO_3348.p01	SDY_3528.p01	SF3385.p01	SSON_3497.p01	ECUMN_3829.p01___423553	UTI89_C3870.p01
group_23213		inosine-guanosine kinase	36	36	1	1	3590				1304	1304	1304	EC042_0515.p01___3635	ECP_0538.p01	EC55989_0490.p01___37368	ECABU_c05600.p01	APECO1_1538.p01	ECB_00428.p01___57211	c0597.p01___93235	EcolC_3139.p01___85964	E2348C_0412.p01___114565	EcE24377A_0516.p01	ECED1_0500.p01___134655	EAKF1_ch0954c.p01	EFER_0527.p01___155677	EKO11_3370.p01___185199	ECW_m0549.p01	ETEC_0529.p01___194051	EcHS_A0554.p01___222760	ECIAI1_0480.p01___240586	ECIAI39_0194.p01___257672	gsk	NCTC86_02673	ECO103_0453.p01___278569	ECO111_0512.p01___300457	ECs0530.p01___323869	ECO26_0512.p01___345734	G2583_0589.p01	ECS88_0474.p01___369491	ECSE_0502.p01	ECSF_0437.p01	EcSMS35_0521.p01___389389	SBO_0377.p01	SDY_0442.p01	SF0422.p01	SSON_0464.p01	ECUMN_0516.p01___410292	UTI89_C0505.p01
group_23214		50S ribosomal subunit protein L4	36	36	1						605	605	605	EC042_3594.p01___25314	ECP_3407.p01	EC55989_3735.p01___50289	ECABU_c37400.p01	APECO1_3132.p01	ECB_03170.p01___68279	c4089.p01___107225	EcolC_0394.p01___74393	E2348C_3582.p01___127585	EcE24377A_3802.p01	ECED1_3982.p01___148373	EAKF1_ch2632.p01	EFER_3302.p01___166701	EKO11_0412.p01___173013	ECW_m3588.p01	ETEC_3571.p01___211967	EcHS_A3513.p01___234300	ECIAI1_3468.p01___252430	ECIAI39_3813.p01___272300	rplD	NCTC86_03821	ECO103_4051.p01___293140	ECO111_4140.p01___315071	ECs4184.p01___338856	ECO26_4421.p01___361528	G2583_4037.p01	ECS88_3706.p01___382068	ECSE_3594.p01	ECSF_3144.p01	EcSMS35_3614.p01___401493	SBO_3313.p01	SDY_3495.p01	SF3351.p01	SSON_3460.p01	ECUMN_3792.p01___423406	UTI89_C3773.p01
group_23215		lactoylglutathione lyase	36	36	1						407	407	407	EC042_1820.p01___12713	ECP_1597.p01	EC55989_1819.p01___42685	ECABU_c19040.p01	APECO1_733.p01	ECB_01621.p01___61981	c2044.p01___98989	EcolC_1978.p01___81064	E2348C_1738.p01___119987	EcE24377A_1862.p01	ECED1_1851.p01___139951	EAKF1_ch4400c.p01	EFER_1393.p01___159097	EKO11_2123.p01___180072	ECW_m1818.p01	ETEC_1686.p01___201013	EcHS_A1728.p01___227313	ECIAI1_1703.p01___245459	ECIAI39_1405.p01___262600	gloA	NCTC86_01215	ECO103_1792.p01___283936	ECO111_2121.p01___306876	ECs2360.p01___331360	ECO26_2380.p01___353228	G2583_2046.p01	ECS88_1700.p01___374269	ECSE_1774.p01	ECSF_1514.p01	EcSMS35_1547.p01___393413	SBO_1484.p01	SDY_1877.p01	SF1678.p01	SSON_1505.p01	ECUMN_1941.p01___415996	UTI89_C1842.p01
group_23285		LexA repressor	36	36	1						608	608	608	EC042_4412.p01___31334	ECP_4261.p01	EC55989_4536.p01___53414	ECABU_c45670.p01	APECO1_2426.p01	ECB_03915.p01___71311	c5014.p01___110981	EcolC_3985.p01___89531	E2348C_4358.p01___130821	EcE24377A_4596.p01	ECED1_4759.p01___151411	EAKF1_ch1871c.p01	EFER_4134.p01___169885	EKO11_4277.p01___188940	ECW_m4409.p01	ETEC_4298.p01___216574	EcHS_A4283.p01___237300	ECIAI1_4274.p01___255488	ECIAI39_4464.p01___274909	lexA	NCTC86_04610	ECO103_4792.p01___296183	ECO111_4866.p01___318038	ECs5026.p01___342330	ECO26_5159.p01___364556	G2583_4868.p01	ECS88_4517.p01___385167	ECSE_4335.p01	ECSF_3899.p01	EcSMS35_4505.p01___404991	SBO_4074.p01	SDY_4531.p01	SF4162.p01	SSON_4223.p01	ECUMN_4578.p01___426505	UTI89_C4613.p01
group_23286		carbonic anhydrase	36	36	1	1	2138				662	662	662	EC042_0125.p01___922	ECP_0134.p01	EC55989_0119.p01___35917	ECABU_c01390.p01	APECO1_1859.p01	ECB_00125.p01___55979	c0155.p01___91484	EcolC_3533.p01___87649	E2348C_0129.p01___113423	EcE24377A_0128.p01	ECED1_0130.p01___133234	EAKF1_ch1291.p01	EFER_0147.p01___154213	EKO11_3790.p01___186952	ECW_m0123.p01	ETEC_0122.p01___191776	EcHS_A0130.p01___221084	ECIAI1_0124.p01___239197	ECIAI39_0126.p01___257405	can	NCTC86_00137	ECO103_0126.p01___277248	ECO111_0127.p01___298927	ECs0130.p01___322238	ECO26_0128.p01___344205	G2583_0130.p01	ECS88_0135.p01___368183	ECSE_0126.p01	ECSF_0139.p01	EcSMS35_0136.p01___387881	SBO_0115.p01	SDY_0035.p01	SF0123.p01	SSON_0134.p01	ECUMN_0123.p01___408734	UTI89_C0139.p01
group_23287		transcription termination factor	36	36	1	1	13340				545	545	545	EC042_4349.p01___30904	ECP_4195.p01	EC55989_4466.p01___53143	ECABU_c44960.p01	APECO1_2490.p01	ECB_03858.p01___71074	c4937.p01___110669	EcolC_4043.p01___89780	E2348C_4289.p01___130517	EcE24377A_4521.p01	ECED1_4689.p01___151133	EAKF1_ch1937c.p01	EFER_3772.p01___168530	EKO11_4339.p01___189206	ECW_m4339.p01	ETEC_4241.p01___216240	EcHS_A4215.p01___237034	ECIAI1_4196.p01___255207	ECIAI39_4367.p01___274505	nusG	NCTC86_04540	ECO103_4731.p01___295933	ECO111_4798.p01___317755	ECs4905.p01___341834	ECO26_5090.p01___364273	G2583_4797.p01	ECS88_4443.p01___384889	ECSE_4269.p01	ECSF_3836.p01	EcSMS35_4430.p01___404709	SBO_4002.p01	SDY_3746.p01	SF4055.p01	SSON_4155.p01	ECUMN_4504.p01___426230	UTI89_C3839.p01
group_23288		cytochrome c-type protein	36	36	1	1	19195				602	602	602	EC042_2443.p01___17197	ECP_2243.p01	EC55989_2455.p01___45226	ECABU_c25360.p01	APECO1_4357.p01	ECB_02129.p01___64033	c2739.p01___101788	EcolC_1448.p01___78861	E2348C_2346.p01___122474	EcE24377A_2501.p01	ECED1_2667.p01___143168	EAKF1_ch3786.p01	EFER_2292.p01___162646	EKO11_1554.p01___177712	ECW_m2402.p01	ETEC_2336.p01___204815	EcHS_A2340.p01___229672	ECIAI1_2284.p01___247769	ECIAI39_2340.p01___266303	napC	NCTC86_00596	ECO103_2677.p01___287542	ECO111_2938.p01___310190	ECs3091.p01___334342	ECO26_3128.p01___356241	G2583_2743.p01	ECS88_2349.p01___376780	ECSE_2470.p01	ECSF_2083.p01	EcSMS35_2350.p01___396607	SBO_2105.p01	SDY_0876.p01	SF2286.p01	SSON_2260.p01	ECUMN_2537.p01___418403	UTI89_C2480.p01
group_23289		heme exporter protein B	36	36	1						659	662	661	EC042_2441.p01___17180	ECP_2241.p01	EC55989_2453.p01___45218	ECABU_c25340.p01	APECO1_4359.p01	ECB_02127.p01___64025	c2737.p01___101780	EcolC_1450.p01___78869	E2348C_2344.p01___122466	EcE24377A_2499.p01	ECED1_2665.p01___143160	EAKF1_ch3788.p01	EFER_2290.p01___162638	EKO11_1556.p01___177720	ECW_m2400.p01	ETEC_2334.p01___204801	EcHS_A2338.p01___229664	ECIAI1_2282.p01___247761	ECIAI39_2338.p01___266295	ccmB	NCTC86_00598	ECO103_2675.p01___287534	ECO111_2936.p01___310182	ECs3089.p01___334334	ECO26_3126.p01___356233	G2583_2741.p01	ECS88_2347.p01___376772	ECSE_2468.p01	ECSF_2081.p01	EcSMS35_2348.p01___396599	SBO_2107.p01	SDY_0878.p01	SF2284.p01	SSON_2258.p01	ECUMN_2535.p01___418395	UTI89_C2478.p01
group_23290		50S ribosomal subunit protein L9	36	36	1	1	5501				449	449	449	EC042_4684.p01___33133	ECP_4448.p01	EC55989_4761.p01___54281	ECABU_c47630.p01	APECO1_2190.p01	ECB_04070.p01___71937	c5294.p01___112099	EcolC_3810.p01___88786	E2348C_4526.p01___131504	EcE24377A_4764.p01	ECED1_5053.p01___152517	EAKF1_ch1626c.p01	EFER_4256.p01___170376	EKO11_4108.p01___188243	ECW_m4566.p01	ETEC_4549.p01___218078	EcHS_A4447.p01___237939	ECIAI1_4436.p01___256123	ECIAI39_4667.p01___275694	rplI	NCTC86_04866	ECO103_4995.p01___297013	ECO111_5011.p01___318618	ECs5179.p01___342954	ECO26_5370.p01___365408	G2583_5030.p01	ECS88_4789.p01___386199	ECSE_4502.p01	ECSF_4089.p01	EcSMS35_4673.p01___405659	SBO_4251.p01	SDY_4372.p01	SF4356.p01	SSON_4386.p01	ECUMN_4736.p01___427120	UTI89_C4803.p01
group_23291		nitrate reductase 1, alpha subunit	36	36	1	1	20145				3743	3743	3743	EC042_1282.p01___9070	ECP_1274.p01	EC55989_1322.p01___40711	ECABU_c15000.p01	APECO1_341.p01	ECB_01202.p01___60340	c1685.p01___97576	EcolC_2399.p01___82817	E2348C_1348.p01___118393	EcE24377A_1375.p01	ECED1_1374.p01___138144	EAKF1_ch0215c.p01	EFER_1736.p01___160454	EKO11_2625.p01___182115	ECW_m1317.p01	ETEC_1331.p01___198822	EcHS_A1334.p01___225771	ECIAI1_1247.p01___243647	ECIAI39_1563.p01___263232	narG	NCTC86_01694	ECO103_1329.p01___282095	ECO111_1555.p01___304662	ECs1729.p01___328775	ECO26_1740.p01___350708	G2583_1497.p01	ECS88_1294.p01___372720	ECSE_1278.p01	ECSF_1202.p01	EcSMS35_1915.p01___394880	SBO_1842.p01	SDY_1279.p01	SF1227.p01	SSON_1952.p01	ECUMN_1523.p01___414344	UTI89_C1421.p01
group_23292		seryl-tRNA synthetase	36	36	1						1292	1292	1292	EC042_0985.p01___6980	ECP_0907.p01	EC55989_0938.p01___39169	ECABU_c09340.p01	APECO1_1196.p01	ECB_00897.p01___59121	c1030.p01___94996	EcolC_2703.p01___84099	E2348C_0889.p01___116523	EcE24377A_0968.p01	ECED1_0867.p01___136119	EAKF1_ch0577c.p01	EFER_1042.p01___157705	EKO11_2944.p01___183417	ECW_m1003.p01	ETEC_0961.p01___196735	EcHS_A0998.p01___224475	ECIAI1_0933.p01___242406	ECIAI39_2255.p01___265965	serS	NCTC86_02081	ECO103_0936.p01___280535	ECO111_0961.p01___302277	ECs0978.p01___325713	ECO26_1019.p01___347788	G2583_1130.p01	ECS88_0924.p01___371260	ECSE_0951.p01	ECSF_0817.p01	EcSMS35_2227.p01___396126	SBO_0826.p01	SDY_2368.p01	SF0852.p01	SSON_0894.p01	ECUMN_1088.p01___412607	UTI89_C0908.p01
group_23293		putative GTP-binding protein	36	36	1						1091	1091	1091	EC042_1260.p01___8883	ECP_1251.p01	EC55989_1299.p01___40613	ECABU_c14740.p01	APECO1_319.p01	ECB_01178.p01___60244	c1661.p01___97480	EcolC_2423.p01___82917	E2348C_1326.p01___118302	EcE24377A_1350.p01	ECED1_1351.p01___138049	EAKF1_ch0244.p01	EFER_1758.p01___160542	EKO11_2651.p01___182212	ECW_m1289.p01	ETEC_1307.p01___198662	EcHS_A1308.p01___225667	ECIAI1_1224.p01___243552	ECIAI39_1539.p01___263130	ychF	NCTC86_01722	ECO103_1305.p01___281999	ECO111_1532.p01___304570	ECs1708.p01___328691	ECO26_1716.p01___350612	G2583_1474.p01	ECS88_1271.p01___372625	ECSE_1253.p01	ECSF_1179.p01	EcSMS35_1939.p01___394976	SBO_1864.p01	SDY_1252.p01	SF1206.p01	SSON_1975.p01	ECUMN_1500.p01___414246	UTI89_C1397.p01
group_23294		ATP-dependent Clp protease proteolytic subunit	36	36	1						623	623	623	EC042_0475.p01___3332	ECP_0498.p01	EC55989_0451.p01___37206	ECABU_c05190.p01	APECO1_1574.p01	ECB_00388.p01___57050	c0553.p01___93058	EcolC_3195.p01___86204	E2348C_0372.p01___114402	EcE24377A_0473.p01	ECED1_0461.p01___134493	EAKF1_ch0995c.p01	EFER_2580.p01___163816	EKO11_3409.p01___185362	ECW_m0509.p01	ETEC_0490.p01___193802	EcHS_A0514.p01___222597	ECIAI1_0441.p01___240424	ECIAI39_0236.p01___257842	clpP	NCTC86_02729	ECO103_0414.p01___278410	ECO111_0470.p01___300287	ECs0491.p01___323710	ECO26_0472.p01___345570	G2583_0549.p01	ECS88_0434.p01___369325	ECSE_0463.p01	ECSF_0398.p01	EcSMS35_0480.p01___389225	SBO_0331.p01	SDY_0295.p01	SF0382.p01	SSON_0420.p01	ECUMN_0477.p01___410130	UTI89_C0465.p01
group_23295		triosephosphate isomerase	36	36	1	1	13431				767	767	767	EC042_4293.p01___30483	ECP_4128.p01	EC55989_4397.p01___52883	ECABU_c44250.p01	APECO1_2550.p01	ECB_03804.p01___70834	c4871.p01___110381	EcolC_4099.p01___90034	E2348C_4223.p01___130221	EcE24377A_4453.p01	ECED1_4621.p01___150863	EAKF1_ch1995.p01	EFER_3854.p01___168817	EKO11_4396.p01___189461	ECW_m4271.p01	ETEC_4188.p01___215907	EcHS_A4150.p01___236778	ECIAI1_4124.p01___254949	ECIAI39_3077.p01___269320	tpiA	NCTC86_04475	ECO103_4609.p01___295410	ECO111_4742.p01___317504	ECs4844.p01___341561	ECO26_4666.p01___362504	G2583_4724.p01	ECS88_4369.p01___384611	ECSE_4208.p01	ECSF_3779.p01	EcSMS35_4359.p01___404437	SBO_3936.p01	SDY_3826.p01	SF3997.p01	SSON_4088.p01	ECUMN_4447.p01___425975	UTI89_C4503.p01
group_23296		O-sialoglycoprotein endopeptidase	36	36	1						1013	1013	1013	EC042_3358.p01___23638	ECP_3154.p01	EC55989_3479.p01___49274	ECABU_c34830.p01	APECO1_3350.p01	ECB_02934.p01___67305	c3815.p01___106131	EcolC_0635.p01___75425	E2348C_3357.p01___126638	EcE24377A_3528.p01	ECED1_3733.p01___147381	EAKF1_ch2864.p01	EFER_3005.p01___165528	EKO11_0654.p01___174026	ECW_m3331.p01	ETEC_3335.p01___210545	EcHS_A3244.p01___233237	ECIAI1_3212.p01___251417	ECIAI39_3560.p01___271263	tsaD	NCTC86_03555	ECO103_3744.p01___291874	ECO111_3887.p01___314027	ECs3947.p01___337871	ECO26_4166.p01___360479	G2583_3788.p01	ECS88_3462.p01___381104	ECSE_3345.p01	ECSF_2908.p01	EcSMS35_3357.p01___400482	SBO_2922.p01	SDY_3248.p01	SF3105.p01	SSON_3201.p01	ECUMN_3547.p01___422416	UTI89_C3500.p01
group_23297		universal stress global response regulator	36	36	1						434	434	434	EC042_3778.p01___26667	ECP_3585.p01	EC55989_3933.p01___51065	ECABU_c39270.p01	APECO1_2958.p01	ECB_03344.p01___68967	c4293.p01___108035	EcolC_0221.p01___73669	E2348C_3732.p01___128186	EcE24377A_3977.p01	ECED1_4164.p01___149067	EAKF1_ch2465c.p01	EFER_3488.p01___167439	EKO11_0248.p01___172350	ECW_m3754.p01	ETEC_3742.p01___213077	EcHS_A3695.p01___235018	ECIAI1_3640.p01___253104	ECIAI39_3985.p01___272978	uspA	NCTC86_04030	ECO103_4221.p01___293812	ECO111_4303.p01___315711	ECs4367.p01___339588	ECO26_4582.p01___362169	G2583_4221.p01	ECS88_3900.p01___382818	ECSE_3760.p01	ECSF_3315.p01	EcSMS35_3784.p01___402170	SBO_3493.p01	SDY_3567.p01	SF3526.p01	SSON_3730.p01	ECUMN_3980.p01___424156	UTI89_C4014.p01
group_23298		putative transporter subunit: permease component of ABC superfamily	36	36	1						1106	1106	1106	EC042_0882.p01___6174	ECP_0806.p01	EC55989_0836.p01___38760	ECABU_c08340.p01	APECO1_1298.p01	ECB_00759.p01___58565	c0875.p01___94377	EcolC_2851.p01___84725	E2348C_0744.p01___115934	EcE24377A_0856.p01	ECED1_0757.p01___135690	EAKF1_ch0678.p01	EFER_2316.p01___162742	EKO11_3094.p01___184042	ECW_m0848.p01	ETEC_0859.p01___196061	EcHS_A0846.p01___223872	ECIAI1_0828.p01___241985	ECIAI39_0768.p01___260006	ybhR	NCTC86_02322	ECO103_0828.p01___280093	ECO111_0853.p01___301840	ECs0870.p01___325278	ECO26_0918.p01___347373	G2583_1020.p01	ECS88_0810.p01___370827	ECSE_0847.p01	ECSF_0718.p01	EcSMS35_0814.p01___390532	SBO_0680.p01	SDY_0811.p01	SF0742.p01	SSON_0771.p01	ECUMN_0936.p01___411990	UTI89_C0793.p01
group_23299		RNA polymerase, beta prime subunit	36	36	1						4223	4223	4223	EC042_4355.p01___30947	ECP_4201.p01	EC55989_4472.p01___53167	ECABU_c45040.p01	APECO1_2485.p01	ECB_03864.p01___71098	c4945.p01___110701	EcolC_4037.p01___89756	E2348C_4295.p01___130544	EcE24377A_4529.p01	ECED1_4695.p01___151157	EAKF1_ch1930c.p01	EFER_3766.p01___168506	EKO11_4333.p01___189182	ECW_m4346.p01	ETEC_4247.p01___216268	EcHS_A4221.p01___237058	ECIAI1_4202.p01___255231	ECIAI39_4373.p01___274529	rpoC	NCTC86_04547	ECO103_4737.p01___295960	ECO111_4804.p01___317782	ECs4911.p01___341858	ECO26_5096.p01___364300	G2583_4804.p01	ECS88_4449.p01___384913	ECSE_4275.p01	ECSF_3842.p01	EcSMS35_4436.p01___404733	SBO_4008.p01	SDY_3740.p01	SF4061.p01	SSON_4161.p01	ECUMN_4510.p01___426254	UTI89_C3831.p01
group_23300		Cpn60 chaperonin GroEL, large subunit of GroESL	36	36	1	1	5594				1646	1655	1646	EC042_4619.p01___32718	ECP_4387.p01	EC55989_4698.p01___54028	ECABU_c46990.p01	APECO1_2246.p01	ECB_04013.p01___71700	c5227.p01___111826	EcolC_3869.p01___89045	E2348C_4469.p01___131267	EcE24377A_4698.p01	ECED1_4931.p01___152060	EAKF1_ch1686c.p01	EFER_4195.p01___170127	EKO11_4175.p01___188524	ECW_m4504.p01	ETEC_4490.p01___217728	EcHS_A4384.p01___237690	ECIAI1_4376.p01___255878	ECIAI39_4608.p01___275461	groL	NCTC86_04795	ECO103_4938.p01___296775	ECO111_5070.p01___318863	ECs5124.p01___342725	ECO26_5309.p01___365158	G2583_4970.p01	ECS88_4729.p01___385954	ECSE_4442.p01	ECSF_4031.p01	EcSMS35_4612.p01___405418	SBO_4313.p01	SDY_4449.p01	SF4297.p01	SSON_4326.p01	ECUMN_4678.p01___426887	UTI89_C4741.p01
group_23301		NADH:ubiquinone oxidoreductase, membrane subunit H	36	36	1						977	977	977	EC042_2523.p01___17852	ECP_2321.p01	EC55989_2526.p01___45501	ECABU_c26140.p01	APECO1_4283.p01	ECB_02207.p01___64343	c2823.p01___102124	EcolC_1370.p01___78539	E2348C_2422.p01___122779	EcE24377A_2575.p01	ECED1_2746.p01___143483	EAKF1_ch3699.p01	EFER_0888.p01___157103	EKO11_1485.p01___177436	ECW_m2470.p01	ETEC_2417.p01___205339	EcHS_A2431.p01___230026	ECIAI1_2356.p01___248046	ECIAI39_2429.p01___266654	nuoH	NCTC86_00513	ECO103_2746.p01___287813	ECO111_3030.p01___310554	ECs3166.p01___334646	ECO26_3270.p01___356806	G2583_2819.p01	ECS88_2429.p01___377091	ECSE_2539.p01	ECSF_2159.p01	EcSMS35_2436.p01___396948	SBO_2315.p01	SDY_2478.p01	SF2358.p01	SSON_2339.p01	ECUMN_2621.p01___418730	UTI89_C2562.p01
group_23302		formate dehydrogenase-O, cytochrome b556 subunit	36	36	1	1	13486				635	635	635	EC042_4266.p01___30300	ECP_4104.p01	EC55989_4369.p01___52779	ECABU_c43970.p01	APECO1_2573.p01	ECB_03777.p01___70726	c4842.p01___110269	EcolC_4126.p01___90144	E2348C_4195.p01___130109	EcE24377A_4421.p01	ECED1_4595.p01___150771	EAKF1_ch2054.p01	EFER_3885.p01___168933	EKO11_4465.p01___189742	ECW_m4201.p01	ETEC_4162.p01___215747	EcHS_A4120.p01___236662	ECIAI1_4096.p01___254845	ECIAI39_3107.p01___269436	fdoI	NCTC86_04444	ECO103_4635.p01___295514	ECO111_4715.p01___317396	ECs4818.p01___341456	ECO26_4694.p01___362612	G2583_4696.p01	ECS88_4340.p01___384519	ECSE_4178.p01	ECSF_3749.p01	EcSMS35_4278.p01___404113	SBO_3906.p01	SDY_3851.p01	SF3968.p01	SSON_4061.p01	ECUMN_4422.p01___425885	UTI89_C4479.p01
group_2339		putative pyruvate formate-lyase 2 activating enzyme	36	36	1	1	2980				899	926	910	EC042_0913.p01___6414	ECP_0837.p01	EC55989_0869.p01___38891	ECABU_c08650.p01	APECO1_1269.p01	ECB_00791.p01___58693	c0909.p01___94513	EcolC_2820.p01___84592	E2348C_0775.p01___116061	EcE24377A_0895.p01	ECED1_0788.p01___135813	EAKF1_ch0651.p01	EFER_0966.p01___157413	EKO11_3061.p01___183902	ECW_m0882.p01	ETEC_0891.p01___196270	EcHS_A0882.p01___224016	ECIAI1_0863.p01___242124	ECIAI39_0801.p01___260141	ybiY	NCTC86_02289	ECO103_0868.p01___280257	ECO111_0892.p01___301999	ECs0902.p01___325406	ECO26_0951.p01___347510	G2583_1052.p01	ECS88_0841.p01___370954	ECSE_0882.p01	ECSF_0748.p01	EcSMS35_0849.p01___390668	SBO_0714.p01	SDY_0763.p01	SF0774.p01	SSON_0806.p01	ECUMN_1012.p01___412297	UTI89_C0827.p01
group_2342		conserved hypothetical protein	36	36	1	1	19022				1430	1505	1435	EC042_0961.p01___6792	ECP_0884.p01	EC55989_0914.p01___39074	ECABU_c09100.p01	APECO1_1225.p01	ECB_00874.p01___59026	c1002.p01___94885	EcolC_2727.p01___84203	E2348C_0866.p01___116428	EcE24377A_0942.p01	ECED1_0836.p01___135996	EAKF1_ch0604.p01	EFER_1012.p01___157592	EKO11_2967.p01___183516	ECW_m0978.p01	ETEC_0936.p01___196582	EcHS_A0973.p01___224376	ECIAI1_0909.p01___242307	ECIAI39_0850.p01___260338	ybjT	NCTC86_02243	ECO103_0913.p01___280440	ECO111_0938.p01___302182	ECs0955.p01___325618	ECO26_0996.p01___347693	G2583_1106.p01	ECS88_0890.p01___371137	ECSE_0927.p01	ECSF_0794.p01	EcSMS35_0898.p01___390864	SBO_0802.p01	SDY_2394.p01	SF0824.p01	SSON_0855.p01	ECUMN_1064.p01___412508	UTI89_C0872.p01
group_2343		outer membrane protein A	36	36	1	1	23334				1040	1139	1060	EC042_1042.p01___7392	ECP_0962.p01	EC55989_1006.p01___39433	ECABU_c09890.p01	APECO1_62.p01	ECB_00961.p01___59377	c1093.p01___95239	EcolC_2639.p01___83830	E2348C_0943.p01___116735	EcE24377A_1071.p01	ECED1_0980.p01___136567	EAKF1_ch0509.p01	EFER_1094.p01___157909	EKO11_2873.p01___183134	ECW_m1067.p01	ETEC_1027.p01___197143	EcHS_A1066.p01___224728	ECIAI1_0998.p01___242666	ECIAI39_2190.p01___265705	ompA	NCTC86_02014	ECO103_1003.p01___280796	ECO111_1025.p01___302533	ECs1041.p01___325965	ECO26_1084.p01___348049	G2583_1192.p01	ECS88_0978.p01___371476	ECSE_1018.p01	ECSF_0871.p01	EcSMS35_2163.p01___395870	SBO_2274.p01	SDY_0930.p01	SF0957.p01	SSON_0961.p01	ECUMN_1146.p01___412839	UTI89_C1022.p01
group_2345		23S rRNA pseudouridine synthase	36	36	1	1	24787				356	653	639	EC042_1206.p01___8522	ECP_1130.p01	EC55989_1248.p01___40414	ECABU_c13490.p01	APECO1_217.p01	ECB_01133.p01___60070	c1514.p01___96901	EcolC_2468.p01___83097	E2348C_1276.p01___118107	EcE24377A_1298.p01	ECED1_1279.p01___137780	EAKF1_ch0294.p01	EFER_1795.p01___160691	EKO11_2699.p01___182404	ECW_m1243.p01	ETEC_1259.p01___198427	EcHS_A1255.p01___225466	ECIAI1_1173.p01___243365	ECIAI39_2002.p01___264948	rluE	NCTC86_01776	ECO103_1259.p01___281816	ECO111_1483.p01___304381	ECs1607.p01___328284	ECO26_1669.p01___350421	G2583_1411.p01	ECS88_1150.p01___372147	ECSE_1201.p01	ECSF_1035.p01	EcSMS35_1990.p01___395180	SBO_1904.p01	SDY_2017.p01	SF1154.p01	SSON_1153.p01	ECUMN_1379.p01___413773	UTI89_C1264.p01
group_23470		UDP-3-O-(3-hydroxymyristoyl)-glucosamine N-acyltransferase	36	36	1						1025	1025	1025	EC042_0177.p01___1310	ECP_0187.p01	EC55989_0173.p01___36128	ECABU_c01920.p01	APECO1_1808.p01	ECB_00177.p01___56187	c0216.p01___91723	EcolC_3481.p01___87421	E2348C_0184.p01___113636	EcE24377A_0183.p01	ECED1_0185.p01___133439	EAKF1_ch1235c.p01	EFER_0202.p01___154424	EKO11_3739.p01___186734	ECW_m0175.p01	ETEC_0174.p01___192090	EcHS_A0181.p01___221288	ECIAI1_0179.p01___239412	ECIAI39_0182.p01___257624	lpxD	NCTC86_00193	ECO103_0177.p01___277455	ECO111_0180.p01___299138	ECs0181.p01___322442	ECO26_0181.p01___344416	G2583_0182.p01	ECS88_0190.p01___368390	ECSE_0178.p01	ECSF_0194.p01	EcSMS35_0190.p01___388097	SBO_0167.p01	SDY_0195.p01	SF0169.p01	SSON_0191.p01	ECUMN_0176.p01___408937	UTI89_C0194.p01
group_23471		gap repair protein	36	36	1	1	12352				1073	1073	1073	EC042_4056.p01___28722	ECP_3901.p01	EC55989_4169.p01___51979	ECABU_c41820.p01	APECO1_2757.p01	ECB_03583.p01___69913	c4622.p01___109356	EcolC_0003.p01___72774	E2348C_4011.p01___129320	EcE24377A_4210.p01	ECED1_4391.p01___149949	EAKF1_ch2233.p01	EFER_3995.p01___169369	EKO11_0003.p01___171343	ECW_m3999.p01	ETEC_3990.p01___214625	EcHS_A3913.p01___235867	ECIAI1_3878.p01___254029	ECIAI39_4304.p01___274229	recF	NCTC86_04245	ECO103_4458.p01___294808	ECO111_4527.p01___316605	ECs4635.p01___340670	ECO26_4882.p01___363410	G2583_4489.p01	ECS88_4123.p01___383693	ECSE_3986.p01	ECSF_3544.p01	EcSMS35_4065.p01___403289	SBO_3677.p01	SDY_4182.p01	SF3764.p01	SSON_3650.p01	ECUMN_4231.p01___425123	UTI89_C4250.p01
group_23653		isocitrate dehydrogenase	36	36	1	1	24806				1250	1250	1250	EC042_1207.p01___8528	ECP_1131.p01	EC55989_1249.p01___40418	ECABU_c13500.p01	APECO1_218.p01	ECB_01134.p01___60074	c1517.p01___96913	EcolC_2467.p01___83093	E2348C_1277.p01___118111	EcE24377A_1299.p01	ECED1_1280.p01___137784	EAKF1_ch0292c.p01	EFER_1794.p01___160687	EKO11_2698.p01___182400	ECW_m1244.p01	ETEC_1260.p01___198432	EcHS_A1256.p01___225470	ECIAI1_1174.p01___243369	ECIAI39_1995.p01___264924	icd	NCTC86_01775	ECO103_1260.p01___281820	ECO111_1484.p01___304385	ECs1608.p01___328288	ECO26_1670.p01___350425	G2583_1412.p01	ECS88_1151.p01___372151	ECSE_1202.p01	ECSF_1036.p01	EcSMS35_1989.p01___395176	SBO_1903.p01	SDY_2016.p01	SF1155.p01	SSON_1154.p01	ECUMN_1380.p01___413777	UTI89_C1266.p01
group_23754		phosphopentomutase	36	36	1	1	2504				1223	1223	1223	EC042_4880.p01___34469	ECP_4767.p01	EC55989_5045.p01___55394	ECABU_c50180.p01	APECO1_1998.p01	ECB_04259.p01___72684	c5467.p01___112802	EcolC_3673.p01___88227	E2348C_4681.p01___132126	EcE24377A_4982.p01	ECED1_5254.p01___153306	EAKF1_ch1442c.p01	EFER_4480.p01___171247	EKO11_3931.p01___187522	ECW_m4745.p01	ETEC_4739.p01___219137	EcHS_A4618.p01___238606	ECIAI1_4606.p01___256793	ECIAI39_4915.p01___276667	deoB	NCTC86_05088	ECO103_5244.p01___298013	ECO111_5243.p01___319550	ECs5342.p01___343616	ECO26_5589.p01___366278	G2583_5243.p01	ECS88_5064.p01___387252	ECSE_4658.p01	ECSF_4316.p01	EcSMS35_4932.p01___406651	SBO_4445.p01	SDY_4643.p01	SF4415.p01	SSON_4534.p01	ECUMN_5007.p01___428165	UTI89_C5154.p01
group_23822		putative transporter subunit: membrane component of ABC superfamily	36	36	1						767	770	769	EC042_0127.p01___941	ECP_0136.p01	EC55989_0122.p01___35925	ECABU_c01410.p01	APECO1_1857.p01	ECB_00127.p01___55987	c0157.p01___91492	EcolC_3531.p01___87641	E2348C_0131.p01___113431	EcE24377A_0130.p01	ECED1_0133.p01___133242	EAKF1_ch1289c.p01	EFER_0149.p01___154221	EKO11_3788.p01___186944	ECW_m0125.p01	ETEC_0124.p01___191793	EcHS_A0132.p01___221092	ECIAI1_0126.p01___239205	ECIAI39_0128.p01___257413	yadH	NCTC86_00139	ECO103_0128.p01___277256	ECO111_0129.p01___298935	ECs0132.p01___322246	ECO26_0130.p01___344213	G2583_0132.p01	ECS88_0138.p01___368191	ECSE_0128.p01	ECSF_0141.p01	EcSMS35_0138.p01___387889	SBO_0117.p01	SDY_0037.p01	SF0125.p01	SSON_0136.p01	ECUMN_0126.p01___408742	UTI89_C0141.p01
group_23823		DNA-binding response regulator in two-component regulatory system with ArcB or CpxA	36	36	1	1	2470				716	716	716	EC042_4898.p01___34588	ECP_4787.p01	EC55989_5063.p01___55464	ECABU_c50380.p01	APECO1_1978.p01	ECB_04277.p01___72753	c5488.p01___112887	EcolC_3655.p01___88151	E2348C_4701.p01___132202	EcE24377A_5000.p01	ECED1_5274.p01___153386	EAKF1_ch1423.p01	EFER_4500.p01___171327	EKO11_3912.p01___187446	ECW_m4763.p01	ETEC_4756.p01___219230	EcHS_A4637.p01___238679	ECIAI1_4626.p01___256871	ECIAI39_4934.p01___276743	arcA	NCTC86_05107	ECO103_5262.p01___298083	ECO111_5262.p01___319622	ECs5359.p01___343684	ECO26_5607.p01___366350	G2583_5260.p01	ECS88_5084.p01___387332	ECSE_4677.p01	ECSF_4336.p01	EcSMS35_4952.p01___406731	SBO_4464.p01	SDY_4662.p01	SF4433.p01	SSON_4551.p01	ECUMN_5032.p01___428265	UTI89_C5174.p01
group_23824		succinyl-CoA synthetase, NAD(P)-binding, alpha subunit	36	36	1						869	869	869	EC042_0746.p01___5319	ECP_0740.p01	EC55989_0712.p01___38268	ECABU_c07740.p01	APECO1_1350.p01	ECB_00688.p01___58259	c0806.p01___94081	EcolC_2927.p01___85063	E2348C_0608.p01___115366	EcE24377A_0755.p01	ECED1_0698.p01___135438	EAKF1_ch0740c.p01	EFER_2384.p01___163030	EKO11_3151.p01___184298	ECW_m0783.p01	ETEC_0739.p01___195387	EcHS_A0776.p01___223612	ECIAI1_0702.p01___241473	ECIAI39_0686.p01___259653	sucD	NCTC86_02386	ECO103_0722.p01___279658	ECO111_0745.p01___301400	ECs0754.p01___324792	ECO26_0789.p01___346849	G2583_0884.p01	ECS88_0754.p01___370587	ECSE_0788.p01	ECSF_0661.p01	EcSMS35_0741.p01___390246	SBO_0587.p01	SDY_0667.p01	SF0568.p01	SSON_0680.p01	ECUMN_0806.p01___411466	UTI89_C0724.p01
group_23825		succinate dehydrogenase, flavoprotein subunit	36	36	1						1766	1778	1767	EC042_0741.p01___5278	ECP_0735.p01	EC55989_0707.p01___38248	ECABU_c07690.p01	APECO1_1355.p01	ECB_00683.p01___58239	c0801.p01___94061	EcolC_2932.p01___85083	E2348C_0603.p01___115346	EcE24377A_0750.p01	ECED1_0693.p01___135418	EAKF1_ch0745c.p01	EFER_2389.p01___163050	EKO11_3156.p01___184318	ECW_m0778.p01	ETEC_0734.p01___195360	EcHS_A0771.p01___223592	ECIAI1_0697.p01___241453	ECIAI39_0681.p01___259633	sdhA	NCTC86_02391	ECO103_0717.p01___279638	ECO111_0740.p01___301380	ECs0748.p01___324768	ECO26_0784.p01___346829	G2583_0878.p01	ECS88_0749.p01___370567	ECSE_0783.p01	ECSF_0656.p01	EcSMS35_0736.p01___390226	SBO_0581.p01	SDY_0661.p01	SF0574.p01	SSON_0674.p01	ECUMN_0801.p01___411446	UTI89_C0719.p01
group_23826		NADH:ubiquinone oxidoreductase, membrane subunit M	36	36	1						1529	1529	1529	EC042_2518.p01___17788	ECP_2316.p01	EC55989_2521.p01___45481	ECABU_c26090.p01	APECO1_4288.p01	ECB_02202.p01___64323	c2818.p01___102104	EcolC_1375.p01___78560	E2348C_2417.p01___122759	EcE24377A_2570.p01	ECED1_2741.p01___143463	EAKF1_ch3704.p01	EFER_0893.p01___157123	EKO11_1490.p01___177456	ECW_m2465.p01	ETEC_2412.p01___205282	EcHS_A2426.p01___230006	ECIAI1_2351.p01___248026	ECIAI39_2424.p01___266634	nuoM	NCTC86_00518	ECO103_2741.p01___287793	ECO111_3025.p01___310534	ECs3161.p01___334626	ECO26_3265.p01___356786	G2583_2814.p01	ECS88_2424.p01___377071	ECSE_2534.p01	ECSF_2154.p01	EcSMS35_2431.p01___396928	SBO_2310.p01	SDY_2473.p01	SF2353.p01	SSON_2334.p01	ECUMN_2616.p01___418710	UTI89_C2557.p01
group_23827		Signal Recognition Particle (SRP) component with 4.5S RNA (ffs)	36	36	1	1	17190				1361	1361	1361	EC042_2810.p01___20009	ECP_2611.p01	EC55989_2899.p01___46988	ECABU_c29110.p01	APECO1_3923.p01	ECB_02499.p01___65537	c3131.p01___103377	EcolC_1073.p01___77267	E2348C_2899.p01___124739	EcE24377A_2894.p01	ECED1_3049.p01___144691	EAKF1_ch3385.p01	EFER_0462.p01___155439	EKO11_1129.p01___175956	ECW_m2838.p01	ETEC_2817.p01___207604	EcHS_A2769.p01___231343	ECIAI1_2732.p01___249535	ECIAI39_2814.p01___268221	ffh	NCTC86_03015	ECO103_3184.p01___289599	ECO111_3331.p01___311779	ECs3473.p01___335908	ECO26_3652.p01___358373	G2583_3192.p01	ECS88_2796.p01___378512	ECSE_2894.p01	ECSF_2446.p01	EcSMS35_2762.p01___398234	SBO_2746.p01	SDY_2784.p01	SF2670.p01	SSON_2767.p01	ECUMN_2935.p01___419993	UTI89_C2943.p01
group_23828		putative gluconate transport associated protein	36	36	1	1	7996				575	575	575	EC042_3675.p01___25890	ECP_3500.p01	EC55989_3822.p01___50636	ECABU_c38350.p01	APECO1_3052.p01	ECB_03266.p01___68661	c4191.p01___107633	EcolC_0299.p01___73994	E2348C_3659.p01___127891	EcE24377A_3889.p01	ECED1_4075.p01___148722	EAKF1_ch2549c.p01	EFER_3383.p01___167016	EKO11_0329.p01___172677	ECW_m3672.p01	ETEC_3664.p01___212544	EcHS_A3611.p01___234692	ECIAI1_3558.p01___252781	ECIAI39_3895.p01___272619	nfuA	NCTC86_03918	ECO103_4132.p01___293464	ECO111_4223.p01___315393	ECs4256.p01___339144	ECO26_4502.p01___361852	G2583_4111.p01	ECS88_3803.p01___382439	ECSE_3681.p01	ECSF_3236.p01	EcSMS35_3695.p01___401817	SBO_3403.p01	SDY_3662.p01	SF3437.p01	SSON_3546.p01	ECUMN_3873.p01___423725	UTI89_C3915.p01
group_23829		3,4-dihydroxy-2-butanone 4-phosphate synthase	36	36	1	1	7353				653	653	653	EC042_3339.p01___23512	ECP_3136.p01	EC55989_3457.p01___49174	ECABU_c34640.p01	APECO1_3366.p01	ECB_02913.p01___67221	c3795.p01___106051	EcolC_0656.p01___75514	E2348C_3340.p01___126564	EcE24377A_3506.p01	ECED1_3715.p01___147300	EAKF1_ch2885.p01	EFER_2990.p01___165462	EKO11_0677.p01___174121	ECW_m3307.p01	ETEC_3313.p01___210414	EcHS_A3219.p01___233138	ECIAI1_3189.p01___251319	ECIAI39_3538.p01___271170	ribB	NCTC86_03528	ECO103_3720.p01___291770	ECO111_3865.p01___313935	ECs3929.p01___337799	ECO26_4143.p01___360387	G2583_3768.p01	ECS88_3444.p01___381023	ECSE_3322.p01	ECSF_2890.p01	EcSMS35_3339.p01___400410	SBO_2899.p01	SDY_3226.p01	SF3081.p01	SSON_3178.p01	ECUMN_3529.p01___422338	UTI89_C3483.p01
group_23860		glutamine synthetase	36	36	1	1	13534				1409	1409	1409	EC042_4243.p01___30119	ECP_4081.p01	EC55989_4345.p01___52683	ECABU_c43740.p01	APECO1_2592.p01	ECB_03755.p01___70641	c4819.p01___110177	EcolC_4146.p01___90225	E2348C_4176.p01___130033	EcE24377A_4392.p01	ECED1_4571.p01___150675	EAKF1_ch2076.p01	EFER_3903.p01___168999	EKO11_4492.p01___189851	ECW_m4174.p01	ETEC_4139.p01___215591	EcHS_A4097.p01___236574	ECIAI1_4069.p01___254741	ECIAI39_3131.p01___269532	glnA	NCTC86_04418	ECO103_4301.p01___294134	ECO111_4690.p01___317296	ECs4792.p01___341352	ECO26_4720.p01___362717	G2583_4670.p01	ECS88_4320.p01___384439	ECSE_4153.p01	ECSF_3723.p01	EcSMS35_4255.p01___404021	SBO_3882.p01	SDY_3873.p01	SF3940.p01	SSON_4042.p01	ECUMN_4393.p01___425777	UTI89_C4459.p01
group_23861		anthranilate synthase component II	36	36	1						1595	1595	1595	EC042_1389.p01___9699	ECP_1311.p01	EC55989_1421.p01___41113	ECABU_c15440.p01	APECO1_424.p01	ECB_01237.p01___60479	c1729.p01___97753	EcolC_2364.p01___82656	E2348C_1453.p01___118836	EcE24377A_1462.p01	ECED1_1470.p01___138501	EAKF1_ch0171.p01	EFER_1693.p01___160285	EKO11_2588.p01___181959	ECW_m1355.p01	ETEC_1365.p01___199034	EcHS_A1372.p01___225914	ECIAI1_1283.p01___243798	ECIAI39_1600.p01___263382	trpD	NCTC86_01562	ECO103_1425.p01___282488	ECO111_1643.p01___305020	ECs1835.p01___329221	ECO26_1828.p01___351054	G2583_1602.p01	ECS88_1398.p01___373124	ECSE_1312.p01	ECSF_1241.p01	EcSMS35_1869.p01___394698	SBO_1803.p01	SDY_1331.p01	SF1266.p01	SSON_1880.p01	ECUMN_1562.p01___414507	UTI89_C1532.p01
group_23888		pyruvate dehydrogenase, decarboxylase component E1, thiamin-binding	36	36	1	1	2363				2663	2663	2663	EC042_0113.p01___833	ECP_0121.p01	EC55989_0107.p01___35869	ECABU_c01250.p01	APECO1_1871.p01	ECB_00113.p01___55931	c0142.p01___91440	EcolC_3545.p01___87701	E2348C_0117.p01___113375	EcE24377A_0116.p01	ECED1_0118.p01___133186	EAKF1_ch1308c.p01	EFER_0135.p01___154165	EKO11_3802.p01___187002	ECW_m0111.p01	ETEC_0110.p01___191705	EcHS_A0118.p01___221036	ECIAI1_0112.p01___239149	ECIAI39_0114.p01___257357	aceE	NCTC86_00125	ECO103_0114.p01___277200	ECO111_0115.p01___298879	ECs0118.p01___322190	ECO26_0116.p01___344157	G2583_0118.p01	ECS88_0123.p01___368135	ECSE_0114.p01	ECSF_0127.p01	EcSMS35_0124.p01___387833	SBO_0103.p01	SDY_0144.p01	SF0111.p01	SSON_0122.p01	ECUMN_0111.p01___408686	UTI89_C0127.p01
group_23889		D-tyrosyl-tRNA(Tyr) deacylase	36	36	1						437	437	437	EC042_4261.p01___30271	ECP_4096.p01	EC55989_4361.p01___52747	ECABU_c43890.p01	APECO1_2580.p01	ECB_03772.p01___70709	c4834.p01___110237	EcolC_4131.p01___90164	E2348C_4188.p01___130081	EcE24377A_4410.p01	ECED1_4587.p01___150739	EAKF1_ch2060c.p01	EFER_3892.p01___168955	EKO11_4475.p01___189782	ECW_m4191.p01	ETEC_4157.p01___215722	EcHS_A4112.p01___236634	ECIAI1_4087.p01___254813	ECIAI39_3113.p01___269460	dtd	NCTC86_04437	ECO103_4284.p01___294066	ECO111_4707.p01___317364	ECs4810.p01___341424	ECO26_4703.p01___362649	G2583_4688.p01	ECS88_4332.p01___384487	ECSE_4170.p01	ECSF_3738.p01	EcSMS35_4272.p01___404089	SBO_3901.p01	SDY_3856.p01	SF3959.p01	SSON_4056.p01	ECUMN_4414.p01___425857	UTI89_C4471.p01
group_23890		recombination protein	36	36	1						1343	1343	1343	EC042_0984.p01___6973	ECP_0906.p01	EC55989_0937.p01___39165	ECABU_c09330.p01	APECO1_1197.p01	ECB_00896.p01___59117	c1029.p01___94992	EcolC_2704.p01___84103	E2348C_0888.p01___116519	EcE24377A_0967.p01	ECED1_0866.p01___136115	EAKF1_ch0578c.p01	EFER_1041.p01___157701	EKO11_2945.p01___183421	ECW_m1002.p01	ETEC_0960.p01___196730	EcHS_A0997.p01___224471	ECIAI1_0932.p01___242402	ECIAI39_2256.p01___265969	rarA	NCTC86_02082	ECO103_0935.p01___280531	ECO111_0960.p01___302273	ECs0977.p01___325709	ECO26_1018.p01___347784	G2583_1129.p01	ECS88_0923.p01___371256	ECSE_0950.p01	ECSF_0816.p01	EcSMS35_2228.p01___396130	SBO_0825.p01	SDY_2369.p01	SF0851.p01	SSON_0893.p01	ECUMN_1087.p01___412603	UTI89_C0907.p01
group_23891		RNase III	36	36	1	1	17246				680	680	680	EC042_2771.p01___19720	ECP_2569.p01	EC55989_2855.p01___46817	ECABU_c28690.p01	APECO1_3964.p01	ECB_02461.p01___65373	c3091.p01___103201	EcolC_1110.p01___77433	E2348C_2844.p01___124512	EcE24377A_2853.p01	ECED1_2996.p01___144494	EAKF1_ch3435.p01	EFER_0507.p01___155592	EKO11_1166.p01___176120	ECW_m2796.p01	ETEC_2780.p01___207385	EcHS_A2722.p01___231169	ECIAI1_2678.p01___249349	ECIAI39_2772.p01___268035	rnc	NCTC86_00243	ECO103_3145.p01___289427	ECO111_3293.p01___311614	ECs3433.p01___335736	ECO26_3614.p01___358206	G2583_3148.p01	ECS88_2740.p01___378319	ECSE_2855.p01	ECSF_2406.p01	EcSMS35_2720.p01___398074	SBO_2595.p01	SDY_2808.p01	SF2629.p01	SSON_2691.p01	ECUMN_2888.p01___419814	UTI89_C2888.p01
group_23892		elongation factor P	36	36	1	1	5586				566	566	566	EC042_4623.p01___32738	ECP_4391.p01	EC55989_4702.p01___54044	ECABU_c47030.p01	APECO1_2242.p01	ECB_04017.p01___71716	c5232.p01___111846	EcolC_3865.p01___89028	E2348C_4473.p01___131283	EcE24377A_4704.p01	ECED1_4935.p01___152076	EAKF1_ch1682c.p01	EFER_4199.p01___170143	EKO11_4168.p01___188498	ECW_m4508.p01	ETEC_4494.p01___217747	EcHS_A4389.p01___237710	ECIAI1_4382.p01___255902	ECIAI39_4612.p01___275477	efp	NCTC86_04799	ECO103_4943.p01___296796	ECO111_5066.p01___318847	ECs5128.p01___342741	ECO26_5314.p01___365179	G2583_4974.p01	ECS88_4733.p01___385970	ECSE_4447.p01	ECSF_4035.p01	EcSMS35_4616.p01___405434	SBO_4309.p01	SDY_4390.p01	SF4303.p01	SSON_4331.p01	ECUMN_4682.p01___426903	UTI89_C4745.p01
group_23893		30S ribosomal subunit protein S3	36	36	1	1	7849				698	701	700	EC042_3589.p01___25283	ECP_3402.p01	EC55989_3730.p01___50269	ECABU_c37340.p01	APECO1_3136.p01	ECB_03165.p01___68259	c4080.p01___107189	EcolC_0399.p01___74413	E2348C_3577.p01___127565	EcE24377A_3797.p01	ECED1_3977.p01___148353	EAKF1_ch2637.p01	EFER_3297.p01___166681	EKO11_0417.p01___173033	ECW_m3583.p01	ETEC_3566.p01___211942	EcHS_A3508.p01___234280	ECIAI1_3463.p01___252410	ECIAI39_3808.p01___272280	rpsC	NCTC86_03816	ECO103_4046.p01___293120	ECO111_4135.p01___315051	ECs4179.p01___338836	ECO26_4416.p01___361508	G2583_4032.p01	ECS88_3701.p01___382048	ECSE_3589.p01	ECSF_3139.p01	EcSMS35_3609.p01___401473	SBO_3308.p01	SDY_3490.p01	SF3346.p01	SSON_3455.p01	ECUMN_3787.p01___423386	UTI89_C3765.p01
group_23894		ribosome-associated heat shock protein Hsp15	36	36	1						401	401	401	EC042_3661.p01___25782	ECP_3486.p01	EC55989_3805.p01___50568	ECABU_c38180.p01	APECO1_3064.p01	ECB_03252.p01___68605	c4171.p01___107553	EcolC_0313.p01___74051	E2348C_3644.p01___127831	EcE24377A_3872.p01	ECED1_4059.p01___148664	EAKF1_ch2568c.p01	EFER_3366.p01___166952	EKO11_0345.p01___172739	ECW_m3655.p01	ETEC_3650.p01___212459	EcHS_A3596.p01___234632	ECIAI1_3539.p01___252709	ECIAI39_3878.p01___272555	hslR	NCTC86_03904	ECO103_4118.p01___293408	ECO111_4209.p01___315337	ECs4242.p01___339088	ECO26_4488.p01___361796	G2583_4096.p01	ECS88_3786.p01___382379	ECSE_3662.p01	ECSF_3221.p01	EcSMS35_3678.p01___401749	SBO_3387.p01	SDY_3678.p01	SF3418.p01	SSON_3531.p01	ECUMN_3858.p01___423665	UTI89_C3898.p01
group_23946		NADH:ubiquinone oxidoreductase, chain C,D	36	36	1	1	19316				1790	1802	1801	EC042_2527.p01___17882	ECP_2325.p01	EC55989_2530.p01___45517	ECABU_c26180.p01	APECO1_4279.p01	ECB_02211.p01___64359	c2827.p01___102140	EcolC_1366.p01___78523	E2348C_2426.p01___122795	EcE24377A_2579.p01	ECED1_2750.p01___143499	EAKF1_ch3695.p01	EFER_0884.p01___157087	EKO11_1481.p01___177420	ECW_m2474.p01	ETEC_2421.p01___205364	EcHS_A2435.p01___230042	ECIAI1_2360.p01___248062	ECIAI39_2433.p01___266670	nuoC	NCTC86_00509	ECO103_2750.p01___287829	ECO111_3034.p01___310570	ECs3170.p01___334662	ECO26_3274.p01___356822	G2583_2823.p01	ECS88_2433.p01___377107	ECSE_2543.p01	ECSF_2163.p01	EcSMS35_2440.p01___396964	SBO_2319.p01	SDY_2482.p01	SF2362.p01	SSON_2343.p01	ECUMN_2625.p01___418746	UTI89_C2566.p01
group_23947		translation initiation factor IF-2	36	36	1						2648	2672	2670	EC042_3459.p01___24354	ECP_3256.p01	EC55989_3588.p01___49710	ECABU_c35800.p01	APECO1_3262.p01	ECB_03035.p01___67712	c3924.p01___106558	EcolC_0530.p01___74984	E2348C_3449.p01___127021	EcE24377A_3652.p01	ECED1_3828.p01___147763	EAKF1_ch2768.p01	EFER_3147.p01___166107	EKO11_0548.p01___173591	ECW_m3440.p01	ETEC_3435.p01___211151	EcHS_A3360.p01___233706	ECIAI1_3318.p01___251853	ECIAI39_3665.p01___271691	infB	NCTC86_03662	ECO103_3917.p01___292571	ECO111_3992.p01___314457	ECs4049.p01___338288	ECO26_4274.p01___360914	G2583_3893.p01	ECS88_3552.p01___381472	ECSE_3454.p01	ECSF_3002.p01	EcSMS35_3464.p01___400909	SBO_3214.p01	SDY_3347.p01	SF3209.p01	SSON_3314.p01	ECUMN_3650.p01___422832	UTI89_C3598.p01
group_23948		Involved in chromosome partioning, Ca2 binding protein	36	36	1						1322	1322	1322	EC042_1013.p01___7206	ECP_0933.p01	EC55989_0968.p01___39289	ECABU_c09610.p01	APECO1_34.p01	ECB_00926.p01___59237	c1064.p01___95120	EcolC_2674.p01___83978	E2348C_0915.p01___116623	EcE24377A_1021.p01	ECED1_0952.p01___136455	EAKF1_ch0535c.p01	EFER_1066.p01___157797	EKO11_2908.p01___183284	ECW_m1032.p01	ETEC_0990.p01___196935	EcHS_A1029.p01___224586	ECIAI1_0963.p01___242526	ECIAI39_2225.p01___265845	mukF	NCTC86_02049	ECO103_0966.p01___280651	ECO111_0990.p01___302393	ECs1005.p01___325821	ECO26_1048.p01___347904	G2583_1157.p01	ECS88_0950.p01___371364	ECSE_0981.p01	ECSF_0843.p01	EcSMS35_2198.p01___396010	SBO_2210.p01	SDY_2336.p01	SF0918.p01	SSON_0924.p01	ECUMN_1116.p01___412719	UTI89_C0994.p01
group_23949		protein chain elongation factor EF-G, GTP-binding	36	36	1						2114	2114	2114	EC042_3601.p01___25365	ECP_3430.p01	EC55989_3743.p01___50321	ECABU_c37620.p01	APECO1_3113.p01	ECB_03191.p01___68363	c4112.p01___107317	EcolC_0373.p01___74302	E2348C_3589.p01___127613	EcE24377A_3809.p01	ECED1_4000.p01___148437	EAKF1_ch2625.p01	EFER_3310.p01___166729	EKO11_0405.p01___172985	ECW_m3595.p01	ETEC_3592.p01___212095	EcHS_A3536.p01___234392	ECIAI1_3476.p01___252462	ECIAI39_3820.p01___272328	fusA	NCTC86_03843	ECO103_4058.p01___293168	ECO111_4147.p01___315097	ECs4191.p01___338884	ECO26_4428.p01___361556	G2583_4045.p01	ECS88_3728.p01___382152	ECSE_3601.p01	ECSF_3166.p01	EcSMS35_3621.p01___401521	SBO_3321.p01	SDY_3501.p01	SF3358.p01	SSON_3470.p01	ECUMN_3800.p01___423438	UTI89_C3842.p01
group_23950		membrane-associated, 16S rRNA-binding GTPase	36	36	1						905	905	905	EC042_2770.p01___19713	ECP_2568.p01	EC55989_2854.p01___46813	ECABU_c28680.p01	APECO1_3965.p01	ECB_02460.p01___65369	c3090.p01___103197	EcolC_1111.p01___77437	E2348C_2843.p01___124508	EcE24377A_2852.p01	ECED1_2995.p01___144490	EAKF1_ch3436.p01	EFER_0508.p01___155596	EKO11_1167.p01___176124	ECW_m2794.p01	ETEC_2779.p01___207380	EcHS_A2721.p01___231165	ECIAI1_2677.p01___249345	ECIAI39_2771.p01___268031	era	NCTC86_00244	ECO103_3144.p01___289423	ECO111_3292.p01___311610	ECs3432.p01___335732	ECO26_3613.p01___358202	G2583_3147.p01	ECS88_2739.p01___378315	ECSE_2854.p01	ECSF_2405.p01	EcSMS35_2719.p01___398070	SBO_2594.p01	SDY_2807.p01	SF2628.p01	SSON_2690.p01	ECUMN_2887.p01___419810	UTI89_C2887.p01
group_23951		cytochrome d terminal oxidase, subunit I	36	36	1						1568	1571	1568	EC042_0759.p01___5400	ECP_0743.p01	EC55989_0718.p01___38291	ECABU_c07770.p01	APECO1_1348.p01	ECB_00692.p01___58275	c0811.p01___94101	EcolC_2923.p01___85047	E2348C_0616.p01___115398	EcE24377A_0761.p01	ECED1_0700.p01___135449	EAKF1_ch0736c.p01	EFER_2371.p01___162975	EKO11_3147.p01___184282	ECW_m0787.p01	ETEC_0743.p01___195421	EcHS_A0785.p01___223642	ECIAI1_0708.p01___241496	ECIAI39_0708.p01___259744	cydA	NCTC86_02382	ECO103_0727.p01___279674	ECO111_0749.p01___301416	ECs0768.p01___324848	ECO26_0793.p01___346865	G2583_0899.p01	ECS88_0756.p01___370598	ECSE_0793.p01	ECSF_0666.p01	EcSMS35_0755.p01___390302	SBO_0592.p01	SDY_0680.p01	SF0564.p01	SSON_0685.p01	ECUMN_0821.p01___411529	UTI89_C0727.p01
group_23952		30S ribosomal subunit protein S13	36	36	1	1	7829				356	356	356	EC042_3574.p01___25170	ECP_3386.p01	EC55989_3715.p01___50206	ECABU_c37160.p01	APECO1_3149.p01	ECB_03149.p01___68195	c4060.p01___107109	EcolC_0415.p01___74477	E2348C_3561.p01___127498	EcE24377A_3781.p01	ECED1_3962.p01___148293	EAKF1_ch2653.p01	EFER_3282.p01___166621	EKO11_0433.p01___173097	ECW_m3566.p01	ETEC_3550.p01___211849	EcHS_A3492.p01___234216	ECIAI1_3448.p01___252347	ECIAI39_3793.p01___272217	rpsM	NCTC86_03799	ECO103_4030.p01___293053	ECO111_4119.p01___314984	ECs4163.p01___338772	ECO26_4400.p01___361441	G2583_4016.p01	ECS88_3686.p01___381988	ECSE_3573.p01	ECSF_3123.p01	EcSMS35_3593.p01___401409	SBO_3292.p01	SDY_3474.p01	SF3330.p01	SSON_3439.p01	ECUMN_3772.p01___423326	UTI89_C3744.p01
group_23953		ATPase and specificity subunit of ClpX-ClpP ATP-dependent serine protease	36	36	1	1	3647				1274	1274	1274	EC042_0476.p01___3340	ECP_0499.p01	EC55989_0452.p01___37210	ECABU_c05200.p01	APECO1_1573.p01	ECB_00389.p01___57055	c0554.p01___93062	EcolC_3194.p01___86200	E2348C_0373.p01___114406	EcE24377A_0474.p01	ECED1_0462.p01___134497	EAKF1_ch0994c.p01	EFER_2579.p01___163812	EKO11_3408.p01___185358	ECW_m0510.p01	ETEC_0491.p01___193807	EcHS_A0515.p01___222601	ECIAI1_0442.p01___240428	ECIAI39_0235.p01___257838	clpX	NCTC86_02728	ECO103_0415.p01___278414	ECO111_0471.p01___300291	ECs0492.p01___323714	ECO26_0473.p01___345574	G2583_0550.p01	ECS88_0435.p01___369329	ECSE_0464.p01	ECSF_0399.p01	EcSMS35_0481.p01___389229	SBO_0332.p01	SDY_0294.p01	SF0383.p01	SSON_0421.p01	ECUMN_0478.p01___410134	UTI89_C0466.p01
group_23954		sensory histidine kinase in two-component regulatory system with OmpR	36	36	1	1	7976				1352	1352	1352	EC042_3665.p01___25819	ECP_3490.p01	EC55989_3812.p01___50596	ECABU_c38250.p01	APECO1_3060.p01	ECB_03256.p01___68621	c4180.p01___107589	EcolC_0309.p01___74035	E2348C_3649.p01___127851	EcE24377A_3878.p01	ECED1_4064.p01___148684	EAKF1_ch2561.p01	EFER_3372.p01___166976	EKO11_0339.p01___172715	ECW_m3661.p01	ETEC_3654.p01___212493	EcHS_A3601.p01___234652	ECIAI1_3547.p01___252741	ECIAI39_3884.p01___272579	envZ	NCTC86_03908	ECO103_4122.p01___293424	ECO111_4213.p01___315353	ECs4246.p01___339104	ECO26_4492.p01___361812	G2583_4101.p01	ECS88_3791.p01___382399	ECSE_3669.p01	ECSF_3226.p01	EcSMS35_3685.p01___401777	SBO_3391.p01	SDY_3672.p01	SF3423.p01	SSON_3535.p01	ECUMN_3863.p01___423685	UTI89_C3904.p01
group_23955		50S ribosomal subunit protein L24	36	36	1						314	314	314	EC042_3584.p01___25250	ECP_3397.p01	EC55989_3725.p01___50249	ECABU_c37290.p01	APECO1_3140.p01	ECB_03160.p01___68239	c4073.p01___107161	EcolC_0404.p01___74433	E2348C_3572.p01___127545	EcE24377A_3792.p01	ECED1_3972.p01___148333	EAKF1_ch2642.p01	EFER_3292.p01___166661	EKO11_0422.p01___173053	ECW_m3578.p01	ETEC_3561.p01___211916	EcHS_A3503.p01___234260	ECIAI1_3458.p01___252390	ECIAI39_3803.p01___272260	rplX	NCTC86_03811	ECO103_4041.p01___293100	ECO111_4130.p01___315031	ECs4174.p01___338816	ECO26_4411.p01___361488	G2583_4027.p01	ECS88_3696.p01___382028	ECSE_3584.p01	ECSF_3134.p01	EcSMS35_3604.p01___401453	SBO_3303.p01	SDY_3485.p01	SF3341.p01	SSON_3450.p01	ECUMN_3782.p01___423366	UTI89_C3758.p01
group_23956		N-acetylglucosamine repressor	36	36	1						1220	1220	1220	EC042_0704.p01___4992	ECP_0688.p01	EC55989_0662.p01___38072	ECABU_c07210.p01	APECO1_1396.p01	ECB_00633.p01___58042	c0751.p01___93860	EcolC_2980.p01___85279	E2348C_0558.p01___115168	EcE24377A_0701.p01	ECED1_0657.p01___135276	EAKF1_ch0787.p01	EFER_2433.p01___163226	EKO11_3201.p01___184499	ECW_m0727.p01	ETEC_0693.p01___195084	EcHS_A0720.p01___223395	ECIAI1_0653.p01___241285	ECIAI39_0633.p01___259441	nagC	NCTC86_02439	ECO103_0672.p01___279467	ECO111_0695.p01___301207	ECs0706.p01___324598	ECO26_0740.p01___346656	G2583_0837.p01	ECS88_0701.p01___370389	ECSE_0736.p01	ECSF_0604.p01	EcSMS35_0696.p01___390069	SBO_0538.p01	SDY_0610.p01	SF0617.p01	SSON_0630.p01	ECUMN_0761.p01___411286	UTI89_C0670.p01
group_23957		50S ribosomal subunit protein L16	36	36	1	1	7847				410	410	410	EC042_3588.p01___25275	ECP_3401.p01	EC55989_3729.p01___50265	ECABU_c37330.p01	APECO1_3137.p01	ECB_03164.p01___68255	c4079.p01___107185	EcolC_0400.p01___74417	E2348C_3576.p01___127561	EcE24377A_3796.p01	ECED1_3976.p01___148349	EAKF1_ch2638.p01	EFER_3296.p01___166677	EKO11_0418.p01___173037	ECW_m3582.p01	ETEC_3565.p01___211937	EcHS_A3507.p01___234276	ECIAI1_3462.p01___252406	ECIAI39_3807.p01___272276	rplP	NCTC86_03815	ECO103_4045.p01___293116	ECO111_4134.p01___315047	ECs4178.p01___338832	ECO26_4415.p01___361504	G2583_4031.p01	ECS88_3700.p01___382044	ECSE_3588.p01	ECSF_3138.p01	EcSMS35_3608.p01___401469	SBO_3307.p01	SDY_3489.p01	SF3345.p01	SSON_3454.p01	ECUMN_3786.p01___423382	UTI89_C3764.p01
group_23987		enoyl-[acyl-carrier-protein] reductase (NADH)	36	36	1	1	20318				788	788	788	EC042_1414.p01___9868	ECP_1342.p01	EC55989_1450.p01___41236	ECABU_c15740.p01	APECO1_447.p01	ECB_01265.p01___60586	c1759.p01___97878	EcolC_2337.p01___82544	E2348C_1482.p01___118954	EcE24377A_1494.p01	ECED1_1499.p01___138617	EAKF1_ch0142.p01	EFER_1665.p01___160169	EKO11_2562.p01___181853	ECW_m1384.p01	ETEC_1392.p01___199173	EcHS_A1401.p01___226030	ECIAI1_1313.p01___243925	ECIAI39_1630.p01___263509	fabI	NCTC86_01532	ECO103_1452.p01___282594	ECO111_1671.p01___305126	ECs1861.p01___329325	ECO26_1855.p01___351160	G2583_1630.p01	ECS88_1430.p01___373248	ECSE_1340.p01	ECSF_1272.p01	EcSMS35_1839.p01___394578	SBO_1774.p01	SDY_1368.p01	SF1293.p01	SSON_1852.p01	ECUMN_1592.p01___414627	UTI89_C1561.p01
group_23988		conserved hypothetical protein	36	36	1	1	12483				338	338	338	EC042_4144.p01___29402	ECP_3960.p01	EC55989_4238.p01___52245	ECABU_c42480.p01	APECO1_2705.p01	ECB_03643.p01___70169	c4686.p01___109624	EcolC_4237.p01___90630	E2348C_4067.p01___129561	EcE24377A_4277.p01	ECED1_4452.p01___150195	EAKF1_ch2176c.p01	EFER_3737.p01___168408	EKO11_4590.p01___190265	ECW_m4064.p01	ETEC_4048.p01___215029	EcHS_A3982.p01___236128	ECIAI1_3952.p01___254299	ECIAI39_3020.p01___269068	yifE	NCTC86_04309	ECO103_4399.p01___294558	ECO111_4591.p01___316872	ECs4699.p01___340944	ECO26_4821.p01___363148	G2583_4559.p01	ECS88_4188.p01___383939	ECSE_4047.p01	ECSF_3605.p01	EcSMS35_4132.p01___403544	SBO_3776.p01	SDY_3984.p01	SF3840.p01	SSON_3933.p01	ECUMN_4292.p01___425369	UTI89_C4321.p01
group_23989		50S ribosomal subunit protein L6	36	36	1						533	533	533	EC042_3580.p01___25224	ECP_3393.p01	EC55989_3721.p01___50233	ECABU_c37250.p01	APECO1_3144.p01	ECB_03156.p01___68223	c4068.p01___107141	EcolC_0408.p01___74449	E2348C_3568.p01___127529	EcE24377A_3788.p01	ECED1_3968.p01___148317	EAKF1_ch2646.p01	EFER_3288.p01___166645	EKO11_0426.p01___173069	ECW_m3574.p01	ETEC_3557.p01___211895	EcHS_A3499.p01___234244	ECIAI1_3454.p01___252374	ECIAI39_3799.p01___272244	rplF	NCTC86_03807	ECO103_4037.p01___293084	ECO111_4126.p01___315015	ECs4170.p01___338800	ECO26_4407.p01___361472	G2583_4023.p01	ECS88_3692.p01___382012	ECSE_3580.p01	ECSF_3130.p01	EcSMS35_3600.p01___401437	SBO_3299.p01	SDY_3481.p01	SF3337.p01	SSON_3446.p01	ECUMN_3778.p01___423350	UTI89_C3753.p01
group_23990		polyamine transporter subunit ; membrane component of ABC superfamily	36	36	1						794	794	794	EC042_1194.p01___8443	ECP_1118.p01	EC55989_1236.p01___40366	ECABU_c13380.p01	APECO1_206.p01	ECB_01122.p01___60026	c1399.p01___96431	EcolC_2479.p01___83142	E2348C_1216.p01___117859	EcE24377A_1247.p01	ECED1_1267.p01___137732	EAKF1_ch0305.p01	EFER_1288.p01___158684	EKO11_2710.p01___182449	ECW_m1232.p01	ETEC_1189.p01___198125	EcHS_A1244.p01___225422	ECIAI1_1161.p01___243317	ECIAI39_2036.p01___265082	potC	NCTC86_01802	ECO103_1169.p01___281458	ECO111_1401.p01___304050	ECs1500.p01___327854	ECO26_1457.p01___349562	G2583_1382.p01	ECS88_1138.p01___372099	ECSE_1190.p01	ECSF_1024.p01	EcSMS35_2002.p01___395228	SBO_1939.p01	SDY_2028.p01	SF1126.p01	SSON_1142.p01	ECUMN_1302.p01___413471	UTI89_C1252.p01
group_23991		DNA polymerase III, beta subunit	36	36	1						1100	1100	1100	EC042_4057.p01___28729	ECP_3902.p01	EC55989_4170.p01___51983	ECABU_c41830.p01	APECO1_2756.p01	ECB_03584.p01___69917	c4623.p01___109360	EcolC_0002.p01___72770	E2348C_4012.p01___129324	EcE24377A_4211.p01	ECED1_4392.p01___149953	EAKF1_ch2232.p01	EFER_3996.p01___169373	EKO11_0002.p01___171339	ECW_m4000.p01	ETEC_3991.p01___214629	EcHS_A3914.p01___235871	ECIAI1_3879.p01___254033	ECIAI39_4305.p01___274233	dnaN	NCTC86_04246	ECO103_4457.p01___294804	ECO111_4528.p01___316609	ECs4636.p01___340674	ECO26_4881.p01___363406	G2583_4490.p01	ECS88_4124.p01___383697	ECSE_3987.p01	ECSF_3545.p01	EcSMS35_4066.p01___403293	SBO_3676.p01	SDY_4183.p01	SF3763.p01	SSON_3651.p01	ECUMN_4232.p01___425127	UTI89_C4251.p01
group_23992		adenylosuccinate synthetase	36	36	1						1298	1298	1298	EC042_4650.p01___32938	ECP_4422.p01	EC55989_4732.p01___54169	ECABU_c47350.p01	APECO1_2215.p01	ECB_04044.p01___71833	c5261.p01___111971	EcolC_3836.p01___88893	E2348C_4500.p01___131400	EcE24377A_4736.p01	ECED1_4962.p01___152189	EAKF1_ch1652c.p01	EFER_4230.p01___170272	EKO11_4135.p01___188351	ECW_m4539.p01	ETEC_4523.p01___217943	EcHS_A4420.p01___237831	ECIAI1_4410.p01___256019	ECIAI39_4642.p01___275594	purA	NCTC86_04832	ECO103_4970.p01___296913	ECO111_5037.p01___318722	ECs5153.p01___342850	ECO26_5343.p01___365304	G2583_5004.p01	ECS88_4763.p01___386095	ECSE_4474.p01	ECSF_4063.p01	EcSMS35_4648.p01___405559	SBO_4279.p01	SDY_4412.p01	SF4332.p01	SSON_4362.p01	ECUMN_4710.p01___427016	UTI89_C4777.p01
group_23993		anaerobic ribonucleoside-triphosphate reductase	36	36	1						2138	2138	2138	EC042_4716.p01___33357	ECP_4487.p01	EC55989_4796.p01___54417	ECABU_c48040.p01	APECO1_2154.p01	ECB_04106.p01___72078	c5337.p01___112271	EcolC_3773.p01___88630	E2348C_4564.p01___131654	EcE24377A_4809.p01	ECED1_5093.p01___152677	EAKF1_ch1586.p01	EFER_4320.p01___170628	EKO11_4073.p01___188106	ECW_m4599.p01	ETEC_4586.p01___218316	EcHS_A4492.p01___238119	ECIAI1_4470.p01___256255	ECIAI39_4713.p01___275870	nrdD	NCTC86_04897	ECO103_5034.p01___297169	ECO111_5123.p01___319069	ECs5215.p01___343099	ECO26_5408.p01___365562	G2583_5067.p01	ECS88_4828.p01___386347	ECSE_4543.p01	ECSF_4127.p01	EcSMS35_4718.p01___405839	SBO_4208.p01	SDY_4257.p01	SF4252.p01	SSON_4419.p01	ECUMN_4771.p01___427254	UTI89_C4842.p01
group_23994		glutamate transporter	36	36	1	1	8321				1205	1205	1205	EC042_3986.p01___28138	ECP_3751.p01	EC55989_4119.p01___51777	ECABU_c41120.p01	APECO1_2808.p01	ECB_03511.p01___69631	c4478.p01___108778	EcolC_0058.p01___73002	E2348C_3917.p01___128937	EcE24377A_4157.p01	ECED1_4337.p01___149738	EAKF1_ch2285.p01	EFER_3946.p01___169163	EKO11_0069.p01___171617	ECW_m3930.p01	ETEC_3894.p01___214040	EcHS_A3864.p01___235679	ECIAI1_3826.p01___253823	ECIAI39_4175.p01___273708	gltS	NCTC86_04195	ECO103_4504.p01___294998	ECO111_4476.p01___316402	ECs4529.p01___340240	ECO26_4946.p01___363670	G2583_4390.p01	ECS88_4068.p01___383482	ECSE_3936.p01	ECSF_3489.p01	EcSMS35_3988.p01___402985	SBO_3724.p01	SDY_4085.p01	SF3693.p01	SSON_3752.p01	ECUMN_4169.p01___424877	UTI89_C4198.p01
group_23995		NADH:ubiquinone oxidoreductase, membrane subunit J	36	36	1	1	19310				554	554	554	EC042_2521.p01___17829	ECP_2319.p01	EC55989_2524.p01___45493	ECABU_c26120.p01	APECO1_4285.p01	ECB_02205.p01___64335	c2821.p01___102116	EcolC_1372.p01___78547	E2348C_2420.p01___122771	EcE24377A_2573.p01	ECED1_2744.p01___143475	EAKF1_ch3701.p01	EFER_0890.p01___157111	EKO11_1487.p01___177444	ECW_m2468.p01	ETEC_2415.p01___205319	EcHS_A2429.p01___230018	ECIAI1_2354.p01___248038	ECIAI39_2427.p01___266646	nuoJ	NCTC86_00515	ECO103_2744.p01___287805	ECO111_3028.p01___310546	ECs3164.p01___334638	ECO26_3268.p01___356798	G2583_2817.p01	ECS88_2427.p01___377083	ECSE_2537.p01	ECSF_2157.p01	EcSMS35_2434.p01___396940	SBO_2313.p01	SDY_2476.p01	SF2356.p01	SSON_2337.p01	ECUMN_2619.p01___418722	UTI89_C2560.p01
group_23998		2-oxoglutarate decarboxylase, thiamin-requiring	36	36	1	1	3181				2801	2801	2801	EC042_0743.p01___5294	ECP_0737.p01	EC55989_0709.p01___38256	ECABU_c07710.p01	APECO1_1353.p01	ECB_00685.p01___58247	c0803.p01___94069	EcolC_2930.p01___85075	E2348C_0605.p01___115354	EcE24377A_0752.p01	ECED1_0695.p01___135426	EAKF1_ch0743c.p01	EFER_2387.p01___163042	EKO11_3154.p01___184310	ECW_m0780.p01	ETEC_0736.p01___195370	EcHS_A0773.p01___223600	ECIAI1_0699.p01___241461	ECIAI39_0683.p01___259641	sucA	NCTC86_02389	ECO103_0719.p01___279646	ECO111_0742.p01___301388	ECs0751.p01___324780	ECO26_0786.p01___346837	G2583_0881.p01	ECS88_0751.p01___370575	ECSE_0785.p01	ECSF_0658.p01	EcSMS35_0738.p01___390234	SBO_0584.p01	SDY_0664.p01	SF0571.p01	SSON_0677.p01	ECUMN_0803.p01___411454	UTI89_C0721.p01
group_23999		cell wall shape-determining protein	36	36	1	1	3323				1112	1112	1112	EC042_0669.p01___4764	ECP_0664.p01	EC55989_0626.p01___37917	ECABU_c06880.p01	APECO1_1421.p01	ECB_00603.p01___57906	c0725.p01___93735	EcolC_3011.p01___85428	E2348C_0534.p01___115051	EcE24377A_0660.p01	ECED1_0631.p01___135152	EAKF1_ch0827.p01	EFER_2471.p01___163387	EKO11_3232.p01___184642	ECW_m0688.p01	ETEC_0662.p01___194908	EcHS_A0686.p01___223270	ECIAI1_0618.p01___241129	ECIAI39_0609.p01___259321	mrdB	NCTC86_02477	ECO103_0641.p01___279319	ECO111_0664.p01___301059	ECs0672.p01___324441	ECO26_0708.p01___346508	G2583_0797.p01	ECS88_0676.p01___370265	ECSE_0702.p01	ECSF_0573.p01	EcSMS35_0654.p01___389908	SBO_0498.p01	SDY_0556.p01	SF0647.p01	SSON_0588.p01	ECUMN_0728.p01___411137	UTI89_C0636.p01
group_2400		putative sugar nucleotide epimerase	36	36	1	1	19363				893	893	893	EC042_2545.p01___18012	ECP_2343.p01	EC55989_2548.p01___45589	ECABU_c26370.p01	APECO1_4260.p01	ECB_02229.p01___64431	c2847.p01___102220	EcolC_1348.p01___78451	E2348C_2444.p01___122867	EcE24377A_2598.p01	ECED1_2768.p01___143571	EAKF1_ch3669c.p01	EFER_0859.p01___156991	EKO11_1461.p01___177340	ECW_m2493.p01	ETEC_2439.p01___205471	EcHS_A2454.p01___230115	ECIAI1_2380.p01___248138	ECIAI39_2451.p01___266742	yfcH	NCTC86_00490	ECO103_2768.p01___287901	ECO111_3052.p01___310640	ECs3188.p01___334734	ECO26_3292.p01___356894	G2583_2841.p01	ECS88_2451.p01___377179	ECSE_2562.p01	ECSF_2181.p01	EcSMS35_2460.p01___397044	SBO_2339.p01	SDY_2501.p01	SF2380.p01	SSON_2361.p01	ECUMN_2644.p01___418818	UTI89_C2588.p01
group_24000		N-acetylneuraminate lyase	36	36	1	1	7720				893	893	893	EC042_3509.p01___24702	ECP_3308.p01	EC55989_3638.p01___49917	ECABU_c36330.p01	APECO1_3218.p01	ECB_03085.p01___67918	c3979.p01___106781	EcolC_0481.p01___74770	E2348C_3497.p01___127222	EcE24377A_3707.p01	ECED1_3876.p01___147964	EAKF1_ch2720.p01	EFER_3196.p01___166312	EKO11_0499.p01___173381	ECW_m3492.p01	ETEC_3486.p01___211454	EcHS_A3413.p01___233919	ECIAI1_3367.p01___252058	ECIAI39_3714.p01___271896	nanA	NCTC86_03723	ECO103_3966.p01___292776	ECO111_4045.p01___314671	ECs4098.p01___338490	ECO26_4324.p01___361119	G2583_3945.p01	ECS88_3602.p01___381673	ECSE_3504.p01	ECSF_3050.p01	EcSMS35_3520.p01___401131	SBO_3164.p01	SDY_3400.p01	SF3261.p01	SSON_3366.p01	ECUMN_3699.p01___423037	UTI89_C3655.p01
group_24001		gluconate transporter, high-affinity GNT I system	36	36	1	1	7997				1316	1316	1316	EC042_3676.p01___25906	ECP_3501.p01	EC55989_3823.p01___50640	ECABU_c38360.p01	APECO1_3051.p01	ECB_03267.p01___68665	c4192.p01___107637	EcolC_0298.p01___73990	E2348C_3660.p01___127895	EcE24377A_3891.p01	ECED1_4076.p01___148726	EAKF1_ch2548c.p01	EFER_3384.p01___167020	EKO11_0328.p01___172673	ECW_m3673.p01	ETEC_3665.p01___212559	EcHS_A3613.p01___234700	ECIAI1_3559.p01___252785	ECIAI39_3896.p01___272623	gntT	NCTC86_03919	ECO103_4133.p01___293468	ECO111_4224.p01___315397	ECs4257.p01___339148	ECO26_4503.p01___361856	G2583_4112.p01	ECS88_3804.p01___382443	ECSE_3682.p01	ECSF_3237.p01	EcSMS35_3696.p01___401821	SBO_3404.p01	SDY_3661.p01	SF3438.p01	SSON_3547.p01	ECUMN_3874.p01___423729	UTI89_C3916.p01
group_24002		F1 sector of membrane-bound ATP synthase, beta subunit	36	36	1						1382	1382	1382	EC042_4119.p01___29192	ECP_3931.p01	EC55989_4207.p01___52127	ECABU_c42160.p01	APECO1_2729.p01	ECB_03616.p01___70045	c4658.p01___109498	EcolC_4262.p01___90752	E2348C_4042.p01___129442	EcE24377A_4247.p01	ECED1_4422.p01___150077	EAKF1_ch2201.p01	EFER_4031.p01___169513	EKO11_4613.p01___190374	ECW_m4035.p01	ETEC_4023.p01___214850	EcHS_A3948.p01___236004	ECIAI1_3916.p01___254181	ECIAI39_4336.p01___274361	atpD	NCTC86_04277	ECO103_4426.p01___294680	ECO111_4566.p01___316754	ECs4674.p01___340826	ECO26_4846.p01___363266	G2583_4528.p01	ECS88_4154.p01___383821	ECSE_4022.p01	ECSF_3580.p01	EcSMS35_4100.p01___403426	SBO_3755.p01	SDY_4016.p01	SF3812.p01	SSON_3887.p01	ECUMN_4262.p01___425251	UTI89_C4285.p01
group_24003		NADH:ubiquinone oxidoreductase, chain G	36	36	1						2726	2732	2729	EC042_2524.p01___17861	ECP_2322.p01	EC55989_2527.p01___45505	ECABU_c26150.p01	APECO1_4282.p01	ECB_02208.p01___64347	c2824.p01___102128	EcolC_1369.p01___78535	E2348C_2423.p01___122783	EcE24377A_2576.p01	ECED1_2747.p01___143487	EAKF1_ch3698.p01	EFER_0887.p01___157099	EKO11_1484.p01___177432	ECW_m2471.p01	ETEC_2418.p01___205347	EcHS_A2432.p01___230030	ECIAI1_2357.p01___248050	ECIAI39_2430.p01___266658	nuoG	NCTC86_00512	ECO103_2747.p01___287817	ECO111_3031.p01___310558	ECs3167.p01___334650	ECO26_3271.p01___356810	G2583_2820.p01	ECS88_2430.p01___377095	ECSE_2540.p01	ECSF_2160.p01	EcSMS35_2437.p01___396952	SBO_2316.p01	SDY_2479.p01	SF2359.p01	SSON_2340.p01	ECUMN_2622.p01___418734	UTI89_C2563.p01
group_24004		recombination protein RecR	36	36	1						605	605	605	EC042_0510.p01___3601	ECP_0533.p01	EC55989_0485.p01___37348	ECABU_c05540.p01	APECO1_1543.p01	ECB_00423.p01___57191	c0592.p01___93215	EcolC_3144.p01___85984	E2348C_0407.p01___114545	EcE24377A_0510.p01	ECED1_0495.p01___134635	EAKF1_ch0959c.p01	EFER_2545.p01___163670	EKO11_3375.p01___185219	ECW_m0544.p01	ETEC_0524.p01___194025	EcHS_A0549.p01___222740	ECIAI1_0475.p01___240566	ECIAI39_0199.p01___257692	recR	NCTC86_02678	ECO103_0448.p01___278549	ECO111_0507.p01___300437	ECs0525.p01___323849	ECO26_0507.p01___345714	G2583_0584.p01	ECS88_0469.p01___369471	ECSE_0497.p01	ECSF_0432.p01	EcSMS35_0515.p01___389365	SBO_0372.p01	SDY_0447.p01	SF0417.p01	SSON_0459.p01	ECUMN_0511.p01___410272	UTI89_C0500.p01
group_24005		serine hydroxymethyltransferase	36	36	1	1	17296				1253	1259	1253	EC042_2755.p01___19612	ECP_2552.p01	EC55989_2837.p01___46740	ECABU_c28520.p01	APECO1_3980.p01	ECB_02443.p01___65303	c3073.p01___103133	EcolC_1126.p01___77500	E2348C_2828.p01___124439	EcE24377A_2836.p01	ECED1_2978.p01___144417	EAKF1_ch3453.p01	EFER_0634.p01___156094	EKO11_1182.p01___176185	ECW_m2777.p01	ETEC_2708.p01___207070	EcHS_A2704.p01___231094	ECIAI1_2604.p01___249045	ECIAI39_2754.p01___267954	glyA	NCTC86_00261	ECO103_3072.p01___289129	ECO111_3277.p01___311541	ECs3417.p01___335672	ECO26_3598.p01___358133	G2583_3081.p01	ECS88_2721.p01___378242	ECSE_2838.p01	ECSF_2389.p01	EcSMS35_2704.p01___398010	SBO_2579.p01	SDY_2741.p01	SF2598.p01	SSON_2634.p01	ECUMN_2871.p01___419737	UTI89_C2870.p01
group_24006		putative peptidase	36	36	1						1445	1445	1445	EC042_3529.p01___24839	ECP_3328.p01	EC55989_3657.p01___49993	ECABU_c36530.p01	APECO1_3200.p01	ECB_03104.p01___67994	c3999.p01___106861	EcolC_0462.p01___74689	E2348C_3516.p01___127300	EcE24377A_3727.p01	ECED1_3894.p01___148036	EAKF1_ch2696.p01	EFER_3222.p01___166416	EKO11_0480.p01___173302	ECW_m3511.p01	ETEC_3505.p01___211570	EcHS_A3433.p01___233992	ECIAI1_3386.p01___252134	ECIAI39_3735.p01___271980	tldD	NCTC86_03744	ECO103_3985.p01___292852	ECO111_4064.p01___314747	ECs4117.p01___338566	ECO26_4343.p01___361195	G2583_3964.p01	ECS88_3620.p01___381745	ECSE_3523.p01	ECSF_3068.p01	EcSMS35_3540.p01___401211	SBO_3143.p01	SDY_3420.p01	SF3283.p01	SSON_3386.p01	ECUMN_3718.p01___423113	UTI89_C3675.p01
group_24007		CTP synthetase	36	36	1						1637	1637	1637	EC042_2979.p01___21113	ECP_2761.p01	EC55989_3055.p01___47607	ECABU_c30510.p01	APECO1_3750.p01	ECB_02625.p01___66060	c3345.p01___104243	EcolC_0932.p01___76669	E2348C_3047.p01___125352	EcE24377A_3084.p01	ECED1_3233.p01___145419	EAKF1_ch3229.p01	EFER_0284.p01___154740	EKO11_0988.p01___175364	ECW_m2989.p01	ETEC_2972.p01___208468	EcHS_A2924.p01___231959	ECIAI1_2888.p01___250134	ECIAI39_3199.p01___269819	pyrG	NCTC86_03160	ECO103_3323.p01___290169	ECO111_3504.p01___312486	ECs3640.p01___336603	ECO26_3850.p01___359184	G2583_3432.p01	ECS88_3048.p01___379490	ECSE_3038.p01	ECSF_2573.p01	EcSMS35_2918.p01___398849	SBO_2661.p01	SDY_2997.p01	SF2795.p01	SSON_2937.p01	ECUMN_3111.p01___420691	UTI89_C3149.p01
group_24008		ferredoxin-type protein essential for electron transfer from ubiquinol to periplasmic nitrate reductase (NapAB)	36	36	1	1	19199				695	695	695	EC042_2446.p01___17223	ECP_2246.p01	EC55989_2459.p01___45238	ECABU_c25390.p01	APECO1_4354.p01	ECB_02132.p01___64045	c2744.p01___101808	EcolC_1445.p01___78848	E2348C_2349.p01___122486	EcE24377A_2504.p01	ECED1_2670.p01___143180	EAKF1_ch3783.p01	EFER_2295.p01___162658	EKO11_1551.p01___177699	ECW_m2405.p01	ETEC_2339.p01___204837	EcHS_A2343.p01___229684	ECIAI1_2288.p01___247781	ECIAI39_2343.p01___266315	napG	NCTC86_00593	ECO103_2680.p01___287554	ECO111_2941.p01___310202	ECs3094.p01___334354	ECO26_3131.p01___356253	G2583_2746.p01	ECS88_2352.p01___376792	ECSE_2473.p01	ECSF_2086.p01	EcSMS35_2353.p01___396619	SBO_2102.p01	SDY_0873.p01	SF2289.p01	SSON_2263.p01	ECUMN_2540.p01___418415	UTI89_C2483.p01
group_24009		aminopeptidase A/I	36	36	1	1	5355				1511	1511	1511	EC042_4735.p01___33496	ECP_4509.p01	EC55989_4818.p01___54501	ECABU_c48250.p01	APECO1_2134.p01	ECB_04126.p01___72158	c5360.p01___112367	EcolC_3752.p01___88553	E2348C_4584.p01___131732	EcE24377A_4832.p01	ECED1_5113.p01___152761	EAKF1_ch1568.p01	EFER_4342.p01___170712	EKO11_4053.p01___188029	ECW_m4620.p01	ETEC_4606.p01___218430	EcHS_A4516.p01___238209	ECIAI1_4491.p01___256337	ECIAI39_4733.p01___275954	pepA	NCTC86_04917	ECO103_5056.p01___297253	ECO111_5144.p01___319149	ECs5237.p01___343187	ECO26_5430.p01___365645	G2583_5090.p01	ECS88_4847.p01___386427	ECSE_4566.p01	ECSF_4148.p01	EcSMS35_4740.p01___405924	SBO_4180.p01	SDY_4284.p01	SF4229.p01	SSON_4445.p01	ECUMN_4792.p01___427336	UTI89_C4866.p01
group_24010		DnaA initiator-associating factor for replication initiation	36	36	1	1	7589				590	590	590	EC042_3438.p01___24202	ECP_3237.p01	EC55989_3569.p01___49631	ECABU_c35610.p01	APECO1_3281.p01	ECB_03016.p01___67636	c3903.p01___106474	EcolC_0549.p01___75062	E2348C_3431.p01___126943	EcE24377A_3631.p01	ECED1_3809.p01___147684	EAKF1_ch2788c.p01	EFER_4346.p01___170728	EKO11_0568.p01___173669	ECW_m3419.p01	ETEC_3416.p01___211042	EcHS_A3341.p01___233624	ECIAI1_3299.p01___251774	ECIAI39_3646.p01___271612	diaA	NCTC86_03641	ECO103_3898.p01___292492	ECO111_3973.p01___314378	ECs4030.p01___338212	ECO26_4254.p01___360830	G2583_3873.p01	ECS88_3533.p01___381393	ECSE_3435.p01	ECSF_2983.p01	EcSMS35_3444.p01___400829	SBO_3233.p01	SDY_3328.p01	SF3190.p01	SSON_3295.p01	ECUMN_3629.p01___422745	UTI89_C3576.p01
group_24011		membrane-associated Zn-dependent endopeptidase; self-cleaved	36	36	1	1	22227				878	881	880	EC042_1994.p01___13995	ECP_1773.p01	EC55989_2006.p01___43431	ECABU_c20880.p01	APECO1_884.p01	ECB_01800.p01___62695	c2238.p01___99772	EcolC_1803.p01___80338	E2348C_1954.p01___120867	EcE24377A_2058.p01	ECED1_2033.p01___140666	EAKF1_ch4221.p01	EFER_1245.p01___158512	EKO11_1942.p01___179325	ECW_m2000.p01	ETEC_1862.p01___202107	EcHS_A1920.p01___228061	ECIAI1_1900.p01___246223	ECIAI39_1221.p01___261855	htpX	NCTC86_01021	ECO103_2020.p01___284849	ECO111_2337.p01___307744	ECs2539.p01___332083	ECO26_2599.p01___354113	G2583_2279.p01	ECS88_1882.p01___374978	ECSE_2004.p01	ECSF_1686.p01	EcSMS35_1358.p01___392662	SBO_1244.p01	SDY_1977.p01	SF1396.p01	SSON_1332.p01	ECUMN_2123.p01___416722	UTI89_C2030.p01
group_24012		molecular chaperone HSP90 family	36	36	1	1	3597				1874	1874	1874	EC042_0511.p01___3608	ECP_0534.p01	EC55989_0486.p01___37352	ECABU_c05560.p01	APECO1_1542.p01	ECB_00424.p01___57195	c0593.p01___93219	EcolC_3143.p01___85980	E2348C_0408.p01___114549	EcE24377A_0511.p01	ECED1_0496.p01___134639	EAKF1_ch0958c.p01	EFER_2544.p01___163666	EKO11_3374.p01___185215	ECW_m0545.p01	ETEC_0525.p01___194030	EcHS_A0550.p01___222744	ECIAI1_0476.p01___240570	ECIAI39_0198.p01___257688	htpG	NCTC86_02677	ECO103_0449.p01___278553	ECO111_0508.p01___300441	ECs0526.p01___323853	ECO26_0508.p01___345718	G2583_0585.p01	ECS88_0470.p01___369475	ECSE_0498.p01	ECSF_0433.p01	EcSMS35_0516.p01___389369	SBO_0373.p01	SDY_0446.p01	SF0418.p01	SSON_0460.p01	ECUMN_0512.p01___410276	UTI89_C0501.p01
group_24013		putative dehydrogenase	36	36	1	1	7334				422	422	422	EC042_3324.p01___23420	ECP_3125.p01	EC55989_3449.p01___49142	ECABU_c34490.p01	APECO1_3380.p01	ECB_02905.p01___67189	c3779.p01___105987	EcolC_0664.p01___75549	E2348C_3328.p01___126516	EcE24377A_3497.p01	ECED1_3699.p01___147240	EAKF1_ch2896.p01	EFER_2974.p01___165398	EKO11_0685.p01___174156	ECW_m3299.p01	ETEC_3305.p01___210374	EcHS_A3211.p01___233105	ECIAI1_3181.p01___251287	ECIAI39_3530.p01___271138	yqiB	NCTC86_03520	ECO103_3711.p01___291734	ECO111_3856.p01___313899	ECs3921.p01___337767	ECO26_4134.p01___360351	G2583_3759.p01	ECS88_3427.p01___380963	ECSE_3314.p01	ECSF_2875.p01	EcSMS35_3328.p01___400366	SBO_2891.p01	SDY_3207.p01	SF3073.p01	SSON_3171.p01	ECUMN_3518.p01___422294	UTI89_C3467.p01
group_24014		glutaminyl-tRNA synthetase	36	36	1						1664	1664	1664	EC042_0708.p01___5029	ECP_0700.p01	EC55989_0666.p01___38088	ECABU_c07330.p01	APECO1_1384.p01	ECB_00637.p01___58058	c0766.p01___93921	EcolC_2976.p01___85263	E2348C_0571.p01___115220	EcE24377A_0706.p01	ECED1_0661.p01___135292	EAKF1_ch0782c.p01	EFER_2429.p01___163210	EKO11_3197.p01___184483	ECW_m0732.p01	ETEC_0697.p01___195114	EcHS_A0725.p01___223415	ECIAI1_0658.p01___241301	ECIAI39_0637.p01___259457	glnS	NCTC86_02435	ECO103_0676.p01___279483	ECO111_0699.p01___301223	ECs0710.p01___324614	ECO26_0744.p01___346672	G2583_0841.p01	ECS88_0716.p01___370441	ECSE_0741.p01	ECSF_0618.p01	EcSMS35_0702.p01___390093	SBO_0542.p01	SDY_0614.p01	SF0613.p01	SSON_0634.p01	ECUMN_0765.p01___411302	UTI89_C0684.p01
group_24015		NADH dehydrogenase I chain I	36	36	1	1	19311				542	542	542	EC042_2522.p01___17837	ECP_2320.p01	EC55989_2525.p01___45497	ECABU_c26130.p01	APECO1_4284.p01	ECB_02206.p01___64339	c2822.p01___102120	EcolC_1371.p01___78543	E2348C_2421.p01___122775	EcE24377A_2574.p01	ECED1_2745.p01___143479	EAKF1_ch3700.p01	EFER_0889.p01___157107	EKO11_1486.p01___177440	ECW_m2469.p01	ETEC_2416.p01___205325	EcHS_A2430.p01___230022	ECIAI1_2355.p01___248042	ECIAI39_2428.p01___266650	nuoI	NCTC86_00514	ECO103_2745.p01___287809	ECO111_3029.p01___310550	ECs3165.p01___334642	ECO26_3269.p01___356802	G2583_2818.p01	ECS88_2428.p01___377087	ECSE_2538.p01	ECSF_2158.p01	EcSMS35_2435.p01___396944	SBO_2314.p01	SDY_2477.p01	SF2357.p01	SSON_2338.p01	ECUMN_2620.p01___418726	UTI89_C2561.p01
group_24016		hydroxylamine reductase	36	36	1						1652	1658	1653	EC042_0965.p01___6817	ECP_0888.p01	EC55989_0918.p01___39090	ECABU_c09140.p01	APECO1_1221.p01	ECB_00878.p01___59042	c1006.p01___94901	EcolC_2723.p01___84187	E2348C_0870.p01___116444	EcE24377A_0946.p01	ECED1_0840.p01___136012	EAKF1_ch0600.p01	EFER_1018.p01___157612	EKO11_2963.p01___183500	ECW_m0982.p01	ETEC_0940.p01___196600	EcHS_A0977.p01___224392	ECIAI1_0913.p01___242323	ECIAI39_0854.p01___260354	hcp	NCTC86_02239	ECO103_0917.p01___280456	ECO111_0942.p01___302198	ECs0959.p01___325634	ECO26_1000.p01___347709	G2583_1110.p01	ECS88_0894.p01___371153	ECSE_0931.p01	ECSF_0798.p01	EcSMS35_0902.p01___390880	SBO_0806.p01	SDY_2390.p01	SF0828.p01	SSON_0859.p01	ECUMN_1068.p01___412524	UTI89_C0876.p01
group_24017		glycerol-3-phosphate dehydrogenase (NAD )	36	36	1						1019	1019	1019	EC042_3918.p01___27740	ECP_3709.p01	EC55989_4075.p01___51609	ECABU_c40490.p01	APECO1_2847.p01	ECB_03466.p01___69453	c4430.p01___108586	EcolC_0100.p01___73174	E2348C_3857.p01___128692	EcE24377A_4112.p01	ECED1_4294.p01___149574	EAKF1_ch2333.p01	EFER_3602.p01___167884	EKO11_0112.p01___171792	ECW_m3887.p01	ETEC_3851.p01___213819	EcHS_A3820.p01___235510	ECIAI1_3781.p01___253647	ECIAI39_4129.p01___273528	gpsA	NCTC86_04150	ECO103_4571.p01___295260	ECO111_4433.p01___316230	ECs4486.p01___340068	ECO26_4989.p01___363842	G2583_4347.p01	ECS88_4025.p01___383314	ECSE_3890.p01	ECSF_3444.p01	EcSMS35_3945.p01___402813	SBO_3614.p01	SDY_4041.p01	SF3647.p01	SSON_3797.p01	ECUMN_4125.p01___424709	UTI89_C4149.p01
group_24018		RNA polymerase, alpha subunit	36	36	1	1	7826				989	989	989	EC042_3571.p01___25150	ECP_3383.p01	EC55989_3712.p01___50194	ECABU_c37130.p01	APECO1_3152.p01	ECB_03146.p01___68183	c4056.p01___107093	EcolC_0418.p01___74489	E2348C_3558.p01___127486	EcE24377A_3778.p01	ECED1_3959.p01___148281	EAKF1_ch2656.p01	EFER_3279.p01___166609	EKO11_0436.p01___173109	ECW_m3563.p01	ETEC_3547.p01___211833	EcHS_A3489.p01___234203	ECIAI1_3445.p01___252335	ECIAI39_3790.p01___272205	rpoA	NCTC86_03796	ECO103_4027.p01___293041	ECO111_4116.p01___314972	ECs4160.p01___338760	ECO26_4397.p01___361429	G2583_4013.p01	ECS88_3683.p01___381976	ECSE_3570.p01	ECSF_3120.p01	EcSMS35_3590.p01___401397	SBO_3289.p01	SDY_3471.p01	SF3327.p01	SSON_3436.p01	ECUMN_3769.p01___423314	UTI89_C3740.p01
group_24019		NADH dehydrogenase I chain K	36	36	1	1	19309				302	302	302	EC042_2520.p01___17819	ECP_2318.p01	EC55989_2523.p01___45489	ECABU_c26110.p01	APECO1_4286.p01	ECB_02204.p01___64331	c2820.p01___102112	EcolC_1373.p01___78551	E2348C_2419.p01___122767	EcE24377A_2572.p01	ECED1_2743.p01___143471	EAKF1_ch3702.p01	EFER_0891.p01___157115	EKO11_1488.p01___177448	ECW_m2467.p01	ETEC_2414.p01___205310	EcHS_A2428.p01___230014	ECIAI1_2353.p01___248034	ECIAI39_2426.p01___266642	nuoK	NCTC86_00516	ECO103_2743.p01___287801	ECO111_3027.p01___310542	ECs3163.p01___334634	ECO26_3267.p01___356794	G2583_2816.p01	ECS88_2426.p01___377079	ECSE_2536.p01	ECSF_2156.p01	EcSMS35_2433.p01___396936	SBO_2312.p01	SDY_2475.p01	SF2355.p01	SSON_2336.p01	ECUMN_2618.p01___418718	UTI89_C2559.p01
group_24020		putative transport protein	36	36	1	1	3292				878	878	878	EC042_0693.p01___4927	ECP_0681.p01	EC55989_0653.p01___38023	ECABU_c07060.p01	APECO1_1405.p01	ECB_00626.p01___57993	c0743.p01___93807	EcolC_2987.p01___85328	E2348C_0551.p01___115122	EcE24377A_0687.p01	ECED1_0649.p01___135227	EAKF1_ch0795.p01	EFER_2444.p01___163283	EKO11_3208.p01___184548	ECW_m0713.p01	ETEC_0686.p01___195036	EcHS_A0705.p01___223342	ECIAI1_0642.p01___241228	ECIAI39_0625.p01___259388	ybeX	NCTC86_02453	ECO103_0665.p01___279418	ECO111_0688.p01___301158	ECs0696.p01___324537	ECO26_0733.p01___346607	G2583_0821.p01	ECS88_0693.p01___370336	ECSE_0729.p01	ECSF_0596.p01	EcSMS35_0680.p01___390012	SBO_0522.p01	SDY_0594.p01	SF0624.p01	SSON_0612.p01	ECUMN_0751.p01___411229	UTI89_C0656.p01
group_2405		NADH:flavorubredoxin oxidoreductase	36	36	1	1	17079				1025	1133	1130	EC042_2904.p01___20615	ECP_2671.p01	EC55989_2973.p01___47296	ECABU_c29810.p01	APECO1_3815.p01	ECB_02561.p01___65802	c3267.p01___103934	EcolC_1001.p01___76956	E2348C_2968.p01___125034	EcE24377A_2995.p01	ECED1_3160.p01___145136	EAKF1_ch3293c.p01	EFER_0367.p01___155051	EKO11_1064.p01___175673	ECW_m2910.p01	ETEC_2902.p01___208072	EcHS_A2847.p01___231651	ECIAI1_2803.p01___249818	ECIAI39_2897.p01___268567	norW	NCTC86_03089	ECO103_3246.p01___289869	ECO111_3429.p01___312186	ECs3567.p01___336311	ECO26_3774.p01___358884	G2583_3359.p01	ECS88_2974.p01___379211	ECSE_2959.p01	ECSF_2505.p01	EcSMS35_2834.p01___398513	SBO_2807.p01	SDY_2908.p01	SF2734.p01	SSON_2855.p01	ECUMN_3032.p01___420395	UTI89_C3073.p01
group_24107		succinate dehydrogenase, FeS subunit	36	36	1						716	716	716	EC042_0742.p01___5283	ECP_0736.p01	EC55989_0708.p01___38252	ECABU_c07700.p01	APECO1_1354.p01	ECB_00684.p01___58243	c0802.p01___94065	EcolC_2931.p01___85079	E2348C_0604.p01___115350	EcE24377A_0751.p01	ECED1_0694.p01___135422	EAKF1_ch0744c.p01	EFER_2388.p01___163046	EKO11_3155.p01___184314	ECW_m0779.p01	ETEC_0735.p01___195365	EcHS_A0772.p01___223596	ECIAI1_0698.p01___241457	ECIAI39_0682.p01___259637	sdhB	NCTC86_02390	ECO103_0718.p01___279642	ECO111_0741.p01___301384	ECs0749.p01___324772	ECO26_0785.p01___346833	G2583_0879.p01	ECS88_0750.p01___370571	ECSE_0784.p01	ECSF_0657.p01	EcSMS35_0737.p01___390230	SBO_0582.p01	SDY_0662.p01	SF0573.p01	SSON_0675.p01	ECUMN_0802.p01___411450	UTI89_C0720.p01
group_24108		SsrA-binding protein	36	36	1	1	17178				482	482	482	EC042_2819.p01___20079	ECP_2620.p01	EC55989_2908.p01___47024	ECABU_c29210.p01	APECO1_3915.p01	ECB_02508.p01___65574	c3142.p01___103421	EcolC_1064.p01___77230	E2348C_2908.p01___124775	EcE24377A_2904.p01	ECED1_3058.p01___144727	EAKF1_ch3375c.p01	EFER_0453.p01___155403	EKO11_1120.p01___175919	ECW_m2847.p01	ETEC_2826.p01___207658	EcHS_A2778.p01___231379	ECIAI1_2741.p01___249571	ECIAI39_2823.p01___268257	smpB	NCTC86_03024	ECO103_3194.p01___289639	ECO111_3340.p01___311815	ECs3482.p01___335944	ECO26_3661.p01___358409	G2583_3201.p01	ECS88_2806.p01___378548	ECSE_2903.p01	ECSF_2455.p01	EcSMS35_2772.p01___398274	SBO_2755.p01	SDY_2793.p01	SF2679.p01	SSON_2743.p01	ECUMN_2944.p01___420029	UTI89_C2954.p01
group_24109		RNA polymerase, sigma 32 (sigma H) factor	36	36	1						854	854	854	EC042_3722.p01___26240	ECP_3554.p01	EC55989_3869.p01___50827	ECABU_c38910.p01	APECO1_2992.p01	ECB_03310.p01___68834	c4254.p01___107879	EcolC_0255.p01___73807	E2348C_3701.p01___128060	EcE24377A_3943.p01	ECED1_4134.p01___148955	EAKF1_ch2494.p01	EFER_3434.p01___167223	EKO11_0280.p01___172478	ECW_m3722.p01	ETEC_3707.p01___212825	EcHS_A3660.p01___234885	ECIAI1_3607.p01___252980	ECIAI39_3942.p01___272810	rpoH	NCTC86_03963	ECO103_4181.p01___293656	ECO111_4269.p01___315577	ECs4310.p01___339360	ECO26_4548.p01___362036	G2583_4164.p01	ECS88_3864.p01___382678	ECSE_3729.p01	ECSF_3280.p01	EcSMS35_3744.p01___402010	SBO_3458.p01	SDY_3612.p01	SF3479.p01	SSON_3699.p01	ECUMN_3923.p01___423928	UTI89_C3976.p01
group_2415		conserved hypothetical protein	36	36	1	1	7354				287	359	326	EC042_3340.p01___23517	ECP_3137.p01	EC55989_3458.p01___49181	ECABU_c34650.p01	APECO1_3365.p01	ECB_02914.p01___67225	c3796.p01___106055	EcolC_0655.p01___75510	E2348C_3341.p01___126571	EcE24377A_3507.p01	ECED1_3716.p01___147307	EAKF1_ch2884c.p01	EFER_2991.p01___165466	EKO11_0676.p01___174117	ECW_m3309.p01	ETEC_3314.p01___210418	EcHS_A3220.p01___233142	ECIAI1_3191.p01___251327	ECIAI39_3539.p01___271177	yqiC	NCTC86_03530	ECO103_3721.p01___291776	ECO111_3866.p01___313941	ECs3930.p01___337803	ECO26_4144.p01___360393	G2583_3769.p01	ECS88_3445.p01___381030	ECSE_3323.p01	ECSF_2891.p01	EcSMS35_3340.p01___400414	SBO_2900.p01	SDY_3227.p01	SF3082.p01	SSON_3179.p01	ECUMN_3530.p01___422342	UTI89_C3484.p01
group_24169		ATP-binding component of high-affinity branched-chain amino acid transport system	36	36	1	1	8065				767	767	767	EC042_3716.p01___26188	ECP_3548.p01	EC55989_3863.p01___50803	ECABU_c38850.p01	APECO1_3004.p01	ECB_03304.p01___68810	c4245.p01___107843	EcolC_0261.p01___73834	E2348C_3695.p01___128036	EcE24377A_3934.p01	ECED1_4128.p01___148931	EAKF1_ch2508.p01	EFER_3428.p01___167199	EKO11_0288.p01___172513	ECW_m3714.p01	ETEC_3701.p01___212778	EcHS_A3653.p01___234857	ECIAI1_3599.p01___252948	ECIAI39_3936.p01___272786	livG	NCTC86_03957	ECO103_4175.p01___293632	ECO111_4263.p01___315553	ECs4302.p01___339328	ECO26_4542.p01___362012	G2583_4156.p01	ECS88_3852.p01___382630	ECSE_3721.p01	ECSF_3272.p01	EcSMS35_3737.p01___401982	SBO_3450.p01	SDY_3604.p01	SF3473.p01	SSON_3693.p01	ECUMN_3917.p01___423904	UTI89_C3962.p01
group_2420		molybdopterin-guanine dinucleotide biosynthesis protein A	36	36	1	1	12626				575	584	583	EC042_4230.p01___30032	ECP_4067.p01	EC55989_4333.p01___52629	ECABU_c43590.p01	APECO1_2604.p01	ECB_03743.p01___70593	c4801.p01___110111	EcolC_4158.p01___90281	E2348C_4164.p01___129979	EcE24377A_4374.p01	ECED1_4558.p01___150621	EAKF1_ch2091.p01	EFER_3619.p01___167958	EKO11_4507.p01___189912	ECW_m4157.p01	ETEC_4127.p01___215530	EcHS_A4080.p01___236504	ECIAI1_4056.p01___254683	ECIAI39_3143.p01___269586	mobA	NCTC86_04402	ECO103_4313.p01___294188	ECO111_4678.p01___317242	ECs4780.p01___341301	ECO26_4735.p01___362778	G2583_4655.p01	ECS88_4307.p01___384385	ECSE_4138.p01	ECSF_3709.p01	EcSMS35_4238.p01___403956	SBO_3869.p01	SDY_3888.p01	SF3928.p01	SSON_4029.p01	ECUMN_4381.p01___425723	UTI89_C4444.p01
group_24257		potassium transporter	36	36	1	1	12622				1451	1451	1451	EC042_4227.p01___30007	ECP_4062.p01	EC55989_4324.p01___52602	ECABU_c43510.p01	APECO1_2608.p01	ECB_03740.p01___70566	c4796.p01___110084	EcolC_4161.p01___90308	E2348C_4161.p01___129952	EcE24377A_4368.p01	ECED1_4551.p01___150594	EAKF1_ch2095c.p01	EFER_3632.p01___167985	EKO11_4510.p01___189939	ECW_m4149.p01	ETEC_4124.p01___215506	EcHS_A4072.p01___236477	ECIAI1_4042.p01___254656	ECIAI39_3146.p01___269613	trkH	NCTC86_04393	ECO103_4316.p01___294215	ECO111_4675.p01___317215	ECs4777.p01___341274	ECO26_4738.p01___362805	G2583_4647.p01	ECS88_4297.p01___384358	ECSE_4135.p01	ECSF_3706.p01	EcSMS35_4230.p01___403932	SBO_3861.p01	SDY_3896.p01	SF3925.p01	SSON_4022.p01	ECUMN_4373.p01___425696	UTI89_C4434.p01
group_24258		NADH:ubiquinone oxidoreductase, chain B	36	36	1						662	662	662	EC042_2528.p01___17888	ECP_2326.p01	EC55989_2531.p01___45521	ECABU_c26190.p01	APECO1_4278.p01	ECB_02212.p01___64363	c2828.p01___102144	EcolC_1365.p01___78519	E2348C_2427.p01___122799	EcE24377A_2580.p01	ECED1_2751.p01___143503	EAKF1_ch3694.p01	EFER_0883.p01___157083	EKO11_1480.p01___177416	ECW_m2475.p01	ETEC_2422.p01___205369	EcHS_A2436.p01___230046	ECIAI1_2361.p01___248066	ECIAI39_2434.p01___266674	nuoB	NCTC86_00508	ECO103_2751.p01___287833	ECO111_3035.p01___310574	ECs3171.p01___334666	ECO26_3275.p01___356826	G2583_2824.p01	ECS88_2434.p01___377111	ECSE_2544.p01	ECSF_2164.p01	EcSMS35_2441.p01___396968	SBO_2320.p01	SDY_2483.p01	SF2363.p01	SSON_2344.p01	ECUMN_2626.p01___418750	UTI89_C2567.p01
group_24259		S-adenosylmethionine:tRNA ribosyltransferase-isomerase	36	36	1						1070	1070	1070	EC042_0438.p01___3053	ECP_0464.p01	EC55989_0414.p01___37066	ECABU_c04830.p01	APECO1_1605.p01	ECB_00353.p01___56910	c0515.p01___92906	EcolC_3228.p01___86342	E2348C_0340.p01___114274	EcE24377A_0435.p01	ECED1_0428.p01___134361	EAKF1_ch1034c.p01	EFER_2620.p01___163976	EKO11_3444.p01___185504	ECW_m0474.p01	ETEC_0458.p01___193583	EcHS_A0475.p01___222441	ECIAI1_0405.p01___240280	ECIAI39_0276.p01___258000	queA	NCTC86_02761	ECO103_0379.p01___278270	ECO111_0435.p01___300147	ECs0456.p01___323570	ECO26_0437.p01___345430	G2583_0514.p01	ECS88_0400.p01___369193	ECSE_0426.p01	ECSF_0365.p01	EcSMS35_0437.p01___389059	SBO_0299.p01	SDY_0329.p01	SF0342.p01	SSON_0382.p01	ECUMN_0443.p01___409994	UTI89_C0427.p01
group_24260		ABC transporter, ATP-binding protein	36	36	1	1	2137				926	926	926	EC042_0126.p01___929	ECP_0135.p01	EC55989_0120.p01___35921	ECABU_c01400.p01	APECO1_1858.p01	ECB_00126.p01___55983	c0156.p01___91488	EcolC_3532.p01___87645	E2348C_0130.p01___113427	EcE24377A_0129.p01	ECED1_0131.p01___133238	EAKF1_ch1290c.p01	EFER_0148.p01___154217	EKO11_3789.p01___186948	ECW_m0124.p01	ETEC_0123.p01___191782	EcHS_A0131.p01___221088	ECIAI1_0125.p01___239201	ECIAI39_0127.p01___257409	yadG	NCTC86_00138	ECO103_0127.p01___277252	ECO111_0128.p01___298931	ECs0131.p01___322242	ECO26_0129.p01___344209	G2583_0131.p01	ECS88_0136.p01___368187	ECSE_0127.p01	ECSF_0140.p01	EcSMS35_0137.p01___387885	SBO_0116.p01	SDY_0036.p01	SF0124.p01	SSON_0135.p01	ECUMN_0124.p01___408738	UTI89_C0140.p01
group_24261		conserved hypothetical protein	36	36	1	1	24784				641	647	642	EC042_1203.p01___8504	ECP_1127.p01	EC55989_1245.p01___40402	ECABU_c13460.p01	APECO1_214.p01	ECB_01130.p01___60058	c1511.p01___96889	EcolC_2471.p01___83109	E2348C_1273.p01___118095	EcE24377A_1295.p01	ECED1_1276.p01___137768	EAKF1_ch0297.p01	EFER_1798.p01___160703	EKO11_2702.p01___182416	ECW_m1240.p01	ETEC_1256.p01___198412	EcHS_A1252.p01___225454	ECIAI1_1170.p01___243353	ECIAI39_2005.p01___264960	hflD	NCTC86_01779	ECO103_1256.p01___281804	ECO111_1480.p01___304369	ECs1604.p01___328272	ECO26_1666.p01___350409	G2583_1408.p01	ECS88_1147.p01___372135	ECSE_1198.p01	ECSF_1032.p01	EcSMS35_1993.p01___395192	SBO_1907.p01	SDY_2020.p01	SF1151.p01	SSON_1150.p01	ECUMN_1376.p01___413761	UTI89_C1261.p01
group_24262		hydrogenase 2 cytochrome b type component	36	36	1	1	7275				1178	1178	1178	EC042_3285.p01___23171	ECP_3081.p01	EC55989_3412.p01___49006	ECABU_c34010.p01	APECO1_3427.p01	ECB_02871.p01___67056	c3732.p01___105799	EcolC_0698.p01___75690	E2348C_3282.p01___126332	EcE24377A_3464.p01	ECED1_3645.p01___147034	EAKF1_ch2953.p01	EFER_2938.p01___165254	EKO11_0718.p01___174289	ECW_m3269.p01	ETEC_3269.p01___210197	EcHS_A3175.p01___232968	ECIAI1_3144.p01___251151	ECIAI39_3491.p01___270986	hybB	NCTC86_03485	ECO103_3680.p01___291610	ECO111_3825.p01___313775	ECs3880.p01___337603	ECO26_4103.p01___360227	G2583_3721.p01	ECS88_3377.p01___380771	ECSE_3280.p01	ECSF_2826.p01	EcSMS35_3281.p01___400181	SBO_2868.p01	SDY_3078.p01	SF3042.p01	SSON_3140.p01	ECUMN_3479.p01___422142	UTI89_C3417.p01
group_24263		NADH dehydrogenase I chain L	36	36	1	1	19308				1835	1841	1840	EC042_2519.p01___17811	ECP_2317.p01	EC55989_2522.p01___45485	ECABU_c26100.p01	APECO1_4287.p01	ECB_02203.p01___64327	c2819.p01___102108	EcolC_1374.p01___78556	E2348C_2418.p01___122763	EcE24377A_2571.p01	ECED1_2742.p01___143467	EAKF1_ch3703.p01	EFER_0892.p01___157119	EKO11_1489.p01___177452	ECW_m2466.p01	ETEC_2413.p01___205303	EcHS_A2427.p01___230010	ECIAI1_2352.p01___248030	ECIAI39_2425.p01___266638	nuoL	NCTC86_00517	ECO103_2742.p01___287797	ECO111_3026.p01___310538	ECs3162.p01___334630	ECO26_3266.p01___356790	G2583_2815.p01	ECS88_2425.p01___377075	ECSE_2535.p01	ECSF_2155.p01	EcSMS35_2432.p01___396932	SBO_2311.p01	SDY_2474.p01	SF2354.p01	SSON_2335.p01	ECUMN_2617.p01___418714	UTI89_C2558.p01
group_24264		transpeptidase involved in septal peptidoglycan synthesis (penicillin-binding protein 3)	36	36	1						1766	1766	1766	EC042_0085.p01___624	ECP_0086.p01	EC55989_0080.p01___35758	ECABU_c00890.p01	APECO1_1902.p01	ECB_00085.p01___55819	c0102.p01___91284	EcolC_3573.p01___87815	E2348C_0089.p01___113263	EcE24377A_0086.p01	ECED1_0085.p01___133055	EAKF1_ch1337c.p01	EFER_0106.p01___154046	EKO11_3830.p01___187114	ECW_m0083.p01	ETEC_0082.p01___191528	EcHS_A0090.p01___220927	ECIAI1_0083.p01___239034	ECIAI39_0087.p01___257246	ftsI	NCTC86_00092	ECO103_0086.p01___277088	ECO111_0087.p01___298767	ECs0088.p01___322070	ECO26_0087.p01___344040	G2583_0088.p01	ECS88_0087.p01___367996	ECSE_0086.p01	ECSF_0094.p01	EcSMS35_0089.p01___387693	SBO_0072.p01	SDY_0114.p01	SF0081.p01	SSON_0092.p01	ECUMN_0084.p01___408575	UTI89_C0093.p01
group_24265		NADH:ubiquinone oxidoreductase, chain F	36	36	1						1337	1337	1337	EC042_2525.p01___17868	ECP_2323.p01	EC55989_2528.p01___45509	ECABU_c26160.p01	APECO1_4281.p01	ECB_02209.p01___64351	c2825.p01___102132	EcolC_1368.p01___78531	E2348C_2424.p01___122787	EcE24377A_2577.p01	ECED1_2748.p01___143491	EAKF1_ch3697.p01	EFER_0886.p01___157095	EKO11_1483.p01___177428	ECW_m2472.p01	ETEC_2419.p01___205353	EcHS_A2433.p01___230034	ECIAI1_2358.p01___248054	ECIAI39_2431.p01___266662	nuoF	NCTC86_00511	ECO103_2748.p01___287821	ECO111_3032.p01___310562	ECs3168.p01___334654	ECO26_3272.p01___356814	G2583_2821.p01	ECS88_2431.p01___377099	ECSE_2541.p01	ECSF_2161.p01	EcSMS35_2438.p01___396956	SBO_2317.p01	SDY_2480.p01	SF2360.p01	SSON_2341.p01	ECUMN_2623.p01___418738	UTI89_C2564.p01
group_24266		30S ribosomal subunit protein S9	36	36	1	1	7725				392	392	392	EC042_3515.p01___24744	ECP_3313.p01	EC55989_3643.p01___49937	ECABU_c36390.p01	APECO1_3214.p01	ECB_03090.p01___67938	c3984.p01___106801	EcolC_0476.p01___74750	E2348C_3501.p01___127238	EcE24377A_3713.p01	ECED1_3880.p01___147980	EAKF1_ch2716.p01	EFER_3201.p01___166332	EKO11_0494.p01___173361	ECW_m3497.p01	ETEC_3491.p01___211489	EcHS_A3419.p01___233936	ECIAI1_3372.p01___252078	ECIAI39_3720.p01___271920	rpsI	NCTC86_03728	ECO103_3971.p01___292796	ECO111_4050.p01___314691	ECs4103.p01___338510	ECO26_4329.p01___361139	G2583_3950.p01	ECS88_3606.p01___381689	ECSE_3509.p01	ECSF_3054.p01	EcSMS35_3525.p01___401155	SBO_3159.p01	SDY_3406.p01	SF3270.p01	SSON_3371.p01	ECUMN_3704.p01___423057	UTI89_C3660.p01
group_24267		membrane ATPase of the MinC-MinD-MinE system	36	36	1	1	223				812	812	812	EC042_1225.p01___8622	ECP_1217.p01	EC55989_1268.p01___40494	ECABU_c14390.p01	APECO1_288.p01	ECB_01150.p01___60135	c1622.p01___97324	EcolC_2450.p01___83028	E2348C_1294.p01___118173	EcE24377A_1319.p01	ECED1_1317.p01___137916	EAKF1_ch0278.p01	EFER_1777.p01___160618	EKO11_2681.p01___182334	ECW_m1259.p01	ETEC_1279.p01___198509	EcHS_A1275.p01___225543	ECIAI1_1191.p01___243437	ECIAI39_1898.p01___264552	minD	NCTC86_01760	ECO103_1276.p01___281884	ECO111_1502.p01___304451	ECs1669.p01___328534	ECO26_1687.p01___350493	G2583_1434.p01	ECS88_1238.p01___372492	ECSE_1221.p01	ECSF_1120.p01	EcSMS35_1974.p01___395116	SBO_1895.p01	SDY_1206.p01	SF1162.p01	SSON_1164.p01	ECUMN_1464.p01___414106	UTI89_C1360.p01
group_24268		fused heptose 7-phosphate kinase/heptose 1-phosphate adenyltransferase	36	36	1						1433	1433	1433	EC042_3345.p01___23543	ECP_3141.p01	EC55989_3466.p01___49222	ECABU_c34690.p01	APECO1_3362.p01	ECB_02922.p01___67257	c3800.p01___106071	EcolC_0647.p01___75474	E2348C_3345.p01___126590	EcE24377A_3515.p01	ECED1_3720.p01___147329	EAKF1_ch2878.p01	EFER_2996.p01___165492	EKO11_0666.p01___174075	ECW_m3319.p01	ETEC_3323.p01___210469	EcHS_A3229.p01___233177	ECIAI1_3199.p01___251365	ECIAI39_3548.p01___271215	hldE	NCTC86_03543	ECO103_3732.p01___291826	ECO111_3875.p01___313979	ECs3935.p01___337823	ECO26_4154.p01___360431	G2583_3776.p01	ECS88_3449.p01___381052	ECSE_3332.p01	ECSF_2896.p01	EcSMS35_3344.p01___400430	SBO_2908.p01	SDY_3235.p01	SF3093.p01	SSON_3189.p01	ECUMN_3534.p01___422364	UTI89_C3488.p01
group_24271		F1 sector of membrane-bound ATP synthase, gamma subunit	36	36	1						863	863	863	EC042_4120.p01___29198	ECP_3932.p01	EC55989_4208.p01___52131	ECABU_c42170.p01	APECO1_2728.p01	ECB_03617.p01___70049	c4659.p01___109502	EcolC_4261.p01___90748	E2348C_4043.p01___129446	EcE24377A_4249.p01	ECED1_4423.p01___150081	EAKF1_ch2200.p01	EFER_4032.p01___169517	EKO11_4612.p01___190370	ECW_m4036.p01	ETEC_4024.p01___214855	EcHS_A3949.p01___236008	ECIAI1_3917.p01___254185	ECIAI39_4337.p01___274365	atpG	NCTC86_04278	ECO103_4425.p01___294676	ECO111_4567.p01___316758	ECs4675.p01___340830	ECO26_4845.p01___363262	G2583_4529.p01	ECS88_4155.p01___383825	ECSE_4023.p01	ECSF_3581.p01	EcSMS35_4101.p01___403430	SBO_3754.p01	SDY_4015.p01	SF3813.p01	SSON_3886.p01	ECUMN_4263.p01___425255	UTI89_C4286.p01
group_24274		amidophosphoribosyltransferase	36	36	1						1517	1517	1517	EC042_2553.p01___18074	ECP_2351.p01	EC55989_2556.p01___45621	ECABU_c26440.p01	APECO1_4252.p01	ECB_02237.p01___64463	c2856.p01___102250	EcolC_1340.p01___78417	E2348C_2452.p01___122899	EcE24377A_2606.p01	ECED1_2776.p01___143603	EAKF1_ch3661.p01	EFER_0851.p01___156959	EKO11_1453.p01___177306	ECW_m2501.p01	ETEC_2448.p01___205525	EcHS_A2463.p01___230148	ECIAI1_2389.p01___248170	ECIAI39_2461.p01___266782	purF	NCTC86_00482	ECO103_2776.p01___287933	ECO111_3060.p01___310672	ECs3196.p01___334766	ECO26_3300.p01___356926	G2583_2849.p01	ECS88_2459.p01___377211	ECSE_2621.p01	ECSF_2188.p01	EcSMS35_2468.p01___397076	SBO_2349.p01	SDY_2511.p01	SF2388.p01	SSON_2370.p01	ECUMN_2652.p01___418850	UTI89_C2596.p01
group_24275		dihydrolipoyltranssuccinase	36	36	1						1214	1217	1216	EC042_0744.p01___5302	ECP_0738.p01	EC55989_0710.p01___38260	ECABU_c07720.p01	APECO1_1352.p01	ECB_00686.p01___58251	c0804.p01___94073	EcolC_2929.p01___85071	E2348C_0606.p01___115358	EcE24377A_0753.p01	ECED1_0696.p01___135430	EAKF1_ch0742c.p01	EFER_2386.p01___163038	EKO11_3153.p01___184306	ECW_m0781.p01	ETEC_0737.p01___195375	EcHS_A0774.p01___223604	ECIAI1_0700.p01___241465	ECIAI39_0684.p01___259645	sucB	NCTC86_02388	ECO103_0720.p01___279650	ECO111_0743.p01___301392	ECs0752.p01___324784	ECO26_0787.p01___346841	G2583_0882.p01	ECS88_0752.p01___370579	ECSE_0786.p01	ECSF_0659.p01	EcSMS35_0739.p01___390238	SBO_0585.p01	SDY_0665.p01	SF0570.p01	SSON_0678.p01	ECUMN_0804.p01___411458	UTI89_C0722.p01
group_24276		penicillin-binding protein 1B	36	36	1	1	2077				2522	2534	2533	EC042_0149.p01___1070	ECP_0159.p01	EC55989_0143.p01___36009	ECABU_c01630.p01	APECO1_1836.p01	ECB_00148.p01___56071	c0183.p01___91596	EcolC_3510.p01___87549	E2348C_0152.p01___113507	EcE24377A_0153.p01	ECED1_0154.p01___133324	EAKF1_ch1268c.p01	EFER_0172.p01___154305	EKO11_3767.p01___186854	ECW_m0146.p01	ETEC_0145.p01___191897	EcHS_A0152.p01___221169	ECIAI1_0147.p01___239289	ECIAI39_0153.p01___257505	mrcB	NCTC86_00161	ECO103_0149.p01___277340	ECO111_0151.p01___299019	ECs0153.p01___322330	ECO26_0152.p01___344297	G2583_0153.p01	ECS88_0159.p01___368275	ECSE_0149.p01	ECSF_0162.p01	EcSMS35_0160.p01___387977	SBO_0138.p01	SDY_0165.p01	SF0141.p01	SSON_0161.p01	ECUMN_0146.p01___408822	UTI89_C0164.p01
group_24277		conserved hypothetical protein	36	36	1	1	13318				590	590	590	EC042_4366.p01___31006	ECP_4212.p01	EC55989_4484.p01___53221	ECABU_c45150.p01	APECO1_2476.p01	ECB_03876.p01___71146	c4956.p01___110745	EcolC_4026.p01___89711	E2348C_4306.p01___130591	EcE24377A_4542.p01	ECED1_4706.p01___151204	EAKF1_ch1917c.p01	EFER_3755.p01___168462	EKO11_4322.p01___189137	ECW_m4358.p01	ETEC_4259.p01___216320	EcHS_A4233.p01___237110	ECIAI1_4214.p01___255285	ECIAI39_4389.p01___274596	yjaG	NCTC86_04561	ECO103_4748.p01___296006	ECO111_4816.p01___317833	ECs4922.p01___341902	ECO26_5108.p01___364353	G2583_4817.p01	ECS88_4460.p01___384960	ECSE_4287.p01	ECSF_3853.p01	EcSMS35_4447.p01___404777	SBO_4020.p01	SDY_3727.p01	SF4071.p01	SSON_4172.p01	ECUMN_4523.p01___426305	UTI89_C3820.p01
group_24278		DNA strand exchange and recombination protein with protease and nuclease activity	36	36	1	1	17088				1061	1076	1061	EC042_2892.p01___20534	ECP_2659.p01	EC55989_2961.p01___47248	ECABU_c29690.p01	APECO1_3827.p01	ECB_02549.p01___65754	c3253.p01___103884	EcolC_1013.p01___77006	E2348C_2962.p01___125010	EcE24377A_2983.p01	ECED1_3148.p01___145088	EAKF1_ch3300.p01	EFER_0375.p01___155079	EKO11_1076.p01___175722	ECW_m2898.p01	ETEC_2890.p01___208006	EcHS_A2835.p01___231603	ECIAI1_2791.p01___249770	ECIAI39_2885.p01___268519	recA	NCTC86_03075	ECO103_3234.p01___289821	ECO111_3417.p01___312138	ECs3556.p01___336265	ECO26_3762.p01___358836	G2583_3347.p01	ECS88_2962.p01___379163	ECSE_2947.p01	ECSF_2492.p01	EcSMS35_2822.p01___398465	SBO_2819.p01	SDY_2895.p01	SF2722.p01	SSON_2843.p01	ECUMN_3020.p01___420347	UTI89_C3061.p01
group_24279		formyltetrahydrofolate deformylase	36	36	1						842	842	842	EC042_1288.p01___9102	ECP_1279.p01	EC55989_1327.p01___40740	ECABU_c15130.p01	APECO1_346.p01	ECB_01208.p01___60363	c1696.p01___97626	EcolC_2395.p01___82780	E2348C_1359.p01___118440	EcE24377A_1381.p01	ECED1_1383.p01___138179	EAKF1_ch0204.p01	EFER_1723.p01___160399	EKO11_2620.p01___182089	ECW_m1324.p01	ETEC_1336.p01___198854	EcHS_A1340.p01___225793	ECIAI1_1252.p01___243674	ECIAI39_1567.p01___263254	purU	NCTC86_01684	ECO103_1334.p01___282127	ECO111_1560.p01___304694	ECs1734.p01___328801	ECO26_1744.p01___350733	G2583_1506.p01	ECS88_1300.p01___372749	ECSE_1282.p01	ECSF_1213.p01	EcSMS35_1909.p01___394858	SBO_1837.p01	SDY_1284.p01	SF1232.p01	SSON_1947.p01	ECUMN_1529.p01___414375	UTI89_C1428.p01
group_24280		protein required for maturation of hydrogenases	36	36	1						1121	1121	1121	EC042_2923.p01___20764	ECP_2692.p01	EC55989_2996.p01___47383	ECABU_c30000.p01	APECO1_3796.p01	ECB_02579.p01___65874	c3289.p01___104022	EcolC_0983.p01___76883	E2348C_2994.p01___125142	EcE24377A_3017.p01	ECED1_3181.p01___145219	EAKF1_ch3270c.p01	EFER_0348.p01___154976	EKO11_1045.p01___175597	ECW_m2930.p01	ETEC_2920.p01___208192	EcHS_A2866.p01___231727	ECIAI1_2824.p01___249898	ECIAI39_2918.p01___268647	hypD	NCTC86_03107	ECO103_3267.p01___289949	ECO111_3449.p01___312266	ECs3585.p01___336383	ECO26_3794.p01___358964	G2583_3378.p01	ECS88_2994.p01___379294	ECSE_2977.p01	ECSF_2522.p01	EcSMS35_2854.p01___398593	SBO_2791.p01	SDY_2926.p01	SF2746.p01	SSON_2876.p01	ECUMN_3052.p01___420467	UTI89_C3092.p01
group_24281		1-deoxyxylulose-5-phosphate synthase, thiamine-requiring, FAD-requiring	36	36	1	1	13614				1862	1862	1862	EC042_0458.p01___3174	ECP_0479.p01	EC55989_0430.p01___37126	ECABU_c04980.p01	APECO1_1590.p01	ECB_00368.p01___56970	c0531.p01___92970	EcolC_3213.p01___86279	E2348C_0355.p01___114334	EcE24377A_0451.p01	ECED1_0443.p01___134421	EAKF1_ch1018.p01	EFER_2605.p01___163916	EKO11_3429.p01___185441	ECW_m0489.p01	ETEC_0473.p01___193669	EcHS_A0491.p01___222505	ECIAI1_0420.p01___240340	ECIAI39_0256.p01___257922	dxs	NCTC86_02746	ECO103_0394.p01___278330	ECO111_0450.p01___300207	ECs0474.p01___323642	ECO26_0452.p01___345490	G2583_0532.p01	ECS88_0415.p01___369253	ECSE_0442.p01	ECSF_0380.p01	EcSMS35_0456.p01___389129	SBO_0314.p01	SDY_0310.p01	SF0357.p01	SSON_0397.p01	ECUMN_0459.p01___410058	UTI89_C0443.p01
group_24282		periplasmic heme chaperone	36	36	1	1	19189				479	479	479	EC042_2438.p01___17152	ECP_2237.p01	EC55989_2450.p01___45206	ECABU_c25310.p01	APECO1_4361.p01	ECB_02124.p01___64013	c2734.p01___101768	EcolC_1453.p01___78882	E2348C_2341.p01___122454	EcE24377A_2496.p01	ECED1_2662.p01___143148	EAKF1_ch3791.p01	EFER_2287.p01___162626	EKO11_1559.p01___177733	ECW_m2397.p01	ETEC_2331.p01___204776	EcHS_A2335.p01___229652	ECIAI1_2279.p01___247749	ECIAI39_2335.p01___266283	ccmE	NCTC86_00601	ECO103_2672.p01___287522	ECO111_2933.p01___310170	ECs3086.p01___334322	ECO26_3123.p01___356221	G2583_2738.p01	ECS88_2344.p01___376760	ECSE_2465.p01	ECSF_2078.p01	EcSMS35_2345.p01___396587	SBO_2110.p01	SDY_0881.p01	SF2281.p01	SSON_2255.p01	ECUMN_2532.p01___418383	UTI89_C2475.p01
group_24283		conserved hypothetical protein	36	36	1	1	6410				800	806	805	EC042_3011.p01___21342	ECP_2795.p01	EC55989_3091.p01___47749	ECABU_c30830.p01	APECO1_3720.p01	ECB_02663.p01___66210	c3383.p01___104385	EcolC_0900.p01___76532	E2348C_3079.p01___125486	EcE24377A_3118.p01	ECED1_3266.p01___145557	EAKF1_ch3201.p01	EFER_0255.p01___154622	EKO11_0956.p01___175237	ECW_m3023.p01	ETEC_3002.p01___208655	EcHS_A2956.p01___232093	ECIAI1_2922.p01___250268	ECIAI39_3234.p01___269961	tcdA	NCTC86_03194	ECO103_3355.p01___290303	ECO111_3537.p01___312620	ECs3672.p01___336737	ECO26_3882.p01___359318	G2583_3466.p01	ECS88_3081.p01___379624	ECSE_3072.p01	ECSF_2603.p01	EcSMS35_2953.p01___398989	SBO_2695.p01	SDY_3030.p01	SF2826.p01	SSON_2969.p01	ECUMN_3142.p01___420821	UTI89_C3185.p01
group_24284		undecaprenyl pyrophosphate synthase	36	36	1	1	21753				758	761	760	EC042_0172.p01___1261	ECP_0182.p01	EC55989_0168.p01___36108	ECABU_c01870.p01	APECO1_1813.p01	ECB_00172.p01___56167	c0211.p01___91703	EcolC_3486.p01___87444	E2348C_0179.p01___113616	EcE24377A_0178.p01	ECED1_0180.p01___133419	EAKF1_ch1240c.p01	EFER_0196.p01___154404	EKO11_3744.p01___186757	ECW_m0170.p01	ETEC_0169.p01___192050	EcHS_A0176.p01___221268	ECIAI1_0172.p01___239388	ECIAI39_0177.p01___257604	ispU	NCTC86_00187	ECO103_0172.p01___277435	ECO111_0175.p01___299118	ECs0176.p01___322422	ECO26_0176.p01___344396	G2583_0177.p01	ECS88_0184.p01___368370	ECSE_0173.p01	ECSF_0189.p01	EcSMS35_0185.p01___388077	SBO_0162.p01	SDY_0190.p01	SF0164.p01	SSON_0186.p01	ECUMN_0171.p01___408917	UTI89_C0189.p01
group_24285		ATP-binding component of histidine transport	36	36	1						773	773	773	EC042_2547.p01___18024	ECP_2345.p01	EC55989_2550.p01___45597	ECABU_c26380.p01	APECO1_4258.p01	ECB_02231.p01___64439	c2848.p01___102224	EcolC_1346.p01___78443	E2348C_2446.p01___122875	EcE24377A_2600.p01	ECED1_2770.p01___143579	EAKF1_ch3667.p01	EFER_0857.p01___156983	EKO11_1459.p01___177332	ECW_m2495.p01	ETEC_2442.p01___205483	EcHS_A2456.p01___230120	ECIAI1_2382.p01___248146	ECIAI39_2455.p01___266758	hisP	NCTC86_00488	ECO103_2770.p01___287909	ECO111_3054.p01___310648	ECs3190.p01___334742	ECO26_3294.p01___356902	G2583_2843.p01	ECS88_2453.p01___377187	ECSE_2615.p01	ECSF_2182.p01	EcSMS35_2462.p01___397052	SBO_2343.p01	SDY_2505.p01	SF2382.p01	SSON_2364.p01	ECUMN_2646.p01___418826	UTI89_C2590.p01
group_24286		ATP-dependent helicase HrpA	36	36	1	1	20477				3845	3902	3870	EC042_1541.p01___10697	ECP_1418.p01	EC55989_1544.p01___41611	ECABU_c16480.p01	APECO1_564.p01	ECB_01368.p01___60997	c1840.p01___98193	EcolC_2245.p01___82163	E2348C_1551.p01___119237	EcE24377A_1594.p01	ECED1_1571.p01___138902	EAKF1_ch0077c.p01	EFER_1588.p01___159852	EKO11_2405.p01___181208	ECW_m1542.p01	ETEC_1485.p01___199722	EcHS_A1496.p01___226415	ECIAI1_1408.p01___244308	ECIAI39_1718.p01___263872	hrpA	NCTC86_01434	ECO103_1545.p01___282965	ECO111_1802.p01___305645	ECs2015.p01___329951	ECO26_2012.p01___351791	G2583_1771.p01	ECS88_1509.p01___373549	ECSE_1496.p01	ECSF_1341.p01	EcSMS35_1759.p01___394258	SBO_1674.p01	SDY_1774.p01	SF1802.p01	SSON_1733.p01	ECUMN_1659.p01___414900	UTI89_C1635.p01
group_24287		DNA primase	36	36	1						1745	1745	1745	EC042_3359.p01___23648	ECP_3156.p01	EC55989_3481.p01___49282	ECABU_c34850.p01	APECO1_3349.p01	ECB_02936.p01___67313	c3817.p01___106139	EcolC_0633.p01___75417	E2348C_3359.p01___126646	EcE24377A_3530.p01	ECED1_3735.p01___147389	EAKF1_ch2862c.p01	EFER_3007.p01___165536	EKO11_0652.p01___174018	ECW_m3333.p01	ETEC_3337.p01___210554	EcHS_A3246.p01___233245	ECIAI1_3214.p01___251425	ECIAI39_3562.p01___271271	dnaG	NCTC86_03557	ECO103_3746.p01___291882	ECO111_3889.p01___314035	ECs3949.p01___337879	ECO26_4168.p01___360487	G2583_3790.p01	ECS88_3464.p01___381112	ECSE_3347.p01	ECSF_2910.p01	EcSMS35_3359.p01___400490	SBO_2924.p01	SDY_3250.p01	SF3107.p01	SSON_3203.p01	ECUMN_3550.p01___422424	UTI89_C3503.p01
group_24288		phenylalanine tRNA synthetase, alpha subunit	36	36	1	1	22465				983	995	984	EC042_1881.p01___13174	ECP_1662.p01	EC55989_1882.p01___42945	ECABU_c19690.p01	APECO1_788.p01	ECB_01683.p01___62232	c2112.p01___99264	EcolC_1917.p01___80802	E2348C_1843.p01___120421	EcE24377A_1933.p01	ECED1_1916.p01___140215	EAKF1_ch4338.p01	EFER_1351.p01___158926	EKO11_2061.p01___179812	ECW_m1883.p01	ETEC_1747.p01___201398	EcHS_A1794.p01___227571	ECIAI1_1770.p01___245727	ECIAI39_1339.p01___262332	pheS	NCTC86_01143	ECO103_1905.p01___284394	ECO111_2223.p01___307290	ECs2421.p01___331610	ECO26_2486.p01___353661	G2583_2161.p01	ECS88_1765.p01___374529	ECSE_1883.p01	ECSF_1575.p01	EcSMS35_1476.p01___393134	SBO_1379.p01	SDY_1809.p01	SF1517.p01	SSON_1444.p01	ECUMN_2005.p01___416260	UTI89_C1907.p01
group_24289		transketolase 1, thiamin-binding	36	36	1						1991	2021	1992	EC042_3144.p01___22248	ECP_2929.p01	EC55989_3227.p01___48284	ECABU_c32210.p01	APECO1_3594.p01	ECB_02765.p01___66633	c3520.p01___104949	EcolC_0776.p01___76012	E2348C_3187.p01___125938	EcE24377A_3269.p01	ECED1_3397.p01___146080	EAKF1_ch3058.p01	EFER_2867.p01___164971	EKO11_0792.p01___174597	ECW_m3194.p01	ETEC_3127.p01___209379	EcHS_A3093.p01___232638	ECIAI1_3060.p01___250811	ECIAI39_3354.p01___270454	tktA	NCTC86_03341	ECO103_3514.p01___290945	ECO111_3675.p01___313173	ECs3810.p01___337307	ECO26_4026.p01___359913	G2583_3593.p01	ECS88_3217.p01___380165	ECSE_3203.p01	ECSF_2733.p01	EcSMS35_3077.p01___399480	SBO_3054.p01	SDY_3141.p01	SF2925.p01	SSON_3089.p01	ECUMN_3285.p01___421409	UTI89_C3323.p01
group_24290		cytidylate kinase	36	36	1						683	683	683	EC042_1000.p01___7120	ECP_0921.p01	EC55989_0955.p01___39237	ECABU_c09480.p01	APECO1_22.p01	ECB_00914.p01___59189	c1048.p01___95062	EcolC_2686.p01___84028	E2348C_0903.p01___116575	EcE24377A_1007.p01	ECED1_0937.p01___136395	EAKF1_ch0547c.p01	EFER_1054.p01___157749	EKO11_2920.p01___183332	ECW_m1020.p01	ETEC_0978.p01___196865	EcHS_A1016.p01___224541	ECIAI1_0951.p01___242478	ECIAI39_2237.p01___265893	cmk	NCTC86_02062	ECO103_0953.p01___280603	ECO111_0978.p01___302345	ECs0993.p01___325773	ECO26_1036.p01___347856	G2583_1145.p01	ECS88_0938.p01___371316	ECSE_0969.p01	ECSF_0831.p01	EcSMS35_2210.p01___396058	SBO_2198.p01	SDY_2348.p01	SF0906.p01	SSON_0912.p01	ECUMN_1103.p01___412667	UTI89_C0981.p01
group_24291		glutathione oxidoreductase	36	36	1	1	4579				1352	1352	1352	EC042_3783.p01___26714	ECP_3590.p01	EC55989_3938.p01___51085	ECABU_c39320.p01	APECO1_2953.p01	ECB_03349.p01___68987	c4299.p01___108059	EcolC_0216.p01___73649	E2348C_3737.p01___128206	EcE24377A_3982.p01	ECED1_4169.p01___149087	EAKF1_ch2460c.p01	EFER_3493.p01___167459	EKO11_0243.p01___172330	ECW_m3759.p01	ETEC_3747.p01___213117	EcHS_A3700.p01___235038	ECIAI1_3645.p01___253124	ECIAI39_3990.p01___272998	gor	NCTC86_04035	ECO103_4226.p01___293832	ECO111_4308.p01___315731	ECs4372.p01___339608	ECO26_4587.p01___362189	G2583_4226.p01	ECS88_3905.p01___382838	ECSE_3765.p01	ECSF_3320.p01	EcSMS35_3789.p01___402190	SBO_3498.p01	SDY_3562.p01	SF3531.p01	SSON_3735.p01	ECUMN_3985.p01___424176	UTI89_C4019.p01
group_24292		30S ribosomal subunit protein S5	36	36	1						503	503	503	EC042_3578.p01___25212	ECP_3391.p01	EC55989_3719.p01___50225	ECABU_c37220.p01	APECO1_3146.p01	ECB_03154.p01___68215	c4065.p01___107129	EcolC_0410.p01___74457	E2348C_3566.p01___127521	EcE24377A_3786.p01	ECED1_3966.p01___148309	EAKF1_ch2648.p01	EFER_3286.p01___166637	EKO11_0428.p01___173077	ECW_m3572.p01	ETEC_3555.p01___211886	EcHS_A3497.p01___234236	ECIAI1_3452.p01___252366	ECIAI39_3797.p01___272236	rpsE	NCTC86_03805	ECO103_4035.p01___293076	ECO111_4124.p01___315007	ECs4168.p01___338792	ECO26_4405.p01___361464	G2583_4021.p01	ECS88_3690.p01___382004	ECSE_3578.p01	ECSF_3128.p01	EcSMS35_3598.p01___401429	SBO_3297.p01	SDY_3479.p01	SF3335.p01	SSON_3444.p01	ECUMN_3776.p01___423342	UTI89_C3750.p01
group_24293		glutamine transporter subunit ; membrane component of ABC superfamily	36	36	1						659	659	659	EC042_0900.p01___6308	ECP_0824.p01	EC55989_0854.p01___38832	ECABU_c08520.p01	APECO1_1281.p01	ECB_00777.p01___58637	c0895.p01___94457	EcolC_2833.p01___84648	E2348C_0762.p01___116004	EcE24377A_0879.p01	ECED1_0775.p01___135762	EAKF1_ch0663.p01	EFER_0952.p01___157358	EKO11_3076.p01___183966	ECW_m0866.p01	ETEC_0877.p01___196175	EcHS_A0866.p01___223952	ECIAI1_0848.p01___242065	ECIAI39_0788.p01___260086	glnP	NCTC86_02303	ECO103_0846.p01___280165	ECO111_0871.p01___301912	ECs0888.p01___325350	ECO26_0937.p01___347450	G2583_1038.p01	ECS88_0828.p01___370899	ECSE_0866.p01	ECSF_0736.p01	EcSMS35_0834.p01___390608	SBO_0701.p01	SDY_0786.p01	SF0761.p01	SSON_0790.p01	ECUMN_0954.p01___412062	UTI89_C0813.p01
group_24294		putative transporter fused subunits of ABC superfamily: ATP-binding components	36	36	1						1736	1751	1739	EC042_0884.p01___6194	ECP_0808.p01	EC55989_0838.p01___38768	ECABU_c08360.p01	APECO1_1296.p01	ECB_00761.p01___58573	c0877.p01___94385	EcolC_2849.p01___84717	E2348C_0746.p01___115942	EcE24377A_0859.p01	ECED1_0759.p01___135698	EAKF1_ch0676.p01	EFER_2314.p01___162734	EKO11_3092.p01___184034	ECW_m0850.p01	ETEC_0861.p01___196078	EcHS_A0848.p01___223880	ECIAI1_0830.p01___241993	ECIAI39_0770.p01___260014	ybhF	NCTC86_02319	ECO103_0830.p01___280101	ECO111_0855.p01___301848	ECs0872.p01___325286	ECO26_0920.p01___347381	G2583_1022.p01	ECS88_0812.p01___370835	ECSE_0849.p01	ECSF_0720.p01	EcSMS35_0817.p01___390540	SBO_0682.p01	SDY_0809.p01	SF0744.p01	SSON_0773.p01	ECUMN_0938.p01___411998	UTI89_C0795.p01
group_24295		putative enzyme	36	36	1						1007	1007	1007	EC042_3449.p01___24269	ECP_3248.p01	EC55989_3580.p01___49675	ECABU_c35710.p01	APECO1_3270.p01	ECB_03027.p01___67680	c3913.p01___106514	EcolC_0538.p01___75017	E2348C_3441.p01___126983	EcE24377A_3642.p01	ECED1_3820.p01___147728	EAKF1_ch2778c.p01	EFER_3123.p01___166008	EKO11_0556.p01___173623	ECW_m3430.p01	ETEC_3427.p01___211099	EcHS_A3352.p01___233668	ECIAI1_3310.p01___251818	ECIAI39_3657.p01___271656	yhbW	NCTC86_03652	ECO103_3909.p01___292536	ECO111_3984.p01___314422	ECs4041.p01___338256	ECO26_4265.p01___360875	G2583_3884.p01	ECS88_3544.p01___381437	ECSE_3446.p01	ECSF_2994.p01	EcSMS35_3456.p01___400877	SBO_3222.p01	SDY_3339.p01	SF3201.p01	SSON_3306.p01	ECUMN_3640.p01___422789	UTI89_C3587.p01
group_24296		alkyl hydroperoxide reductase, C22 subunit	36	36	1						563	563	563	EC042_0644.p01___4571	ECP_0638.p01	EC55989_0598.p01___37809	ECABU_c06560.p01	APECO1_1444.p01	ECB_00574.p01___57789	c0694.p01___93617	EcolC_3038.p01___85538	E2348C_0508.p01___114949	EcE24377A_0626.p01	ECED1_0604.p01___135048	EAKF1_ch0855c.p01	EFER_2487.p01___163451	EKO11_3259.p01___184753	ECW_m0661.p01	ETEC_0635.p01___194740	EcHS_A0657.p01___223160	ECIAI1_0590.p01___241021	ECIAI39_0583.p01___259217	ahpC	NCTC86_02508	ECO103_0614.p01___279213	ECO111_0637.p01___300951	ECs0644.p01___324329	ECO26_0681.p01___346400	G2583_0769.p01	ECS88_0647.p01___370159	ECSE_0673.p01	ECSF_0547.p01	EcSMS35_0626.p01___389802	SBO_0470.p01	SDY_0540.p01	SF0524.p01	SSON_0557.p01	ECUMN_0700.p01___411029	UTI89_C0608.p01
group_24297		3-isopropylmalate dehydratase large subunit	36	36	1	1	2293				1400	1400	1400	EC042_0075.p01___555	ECP_0074.p01	EC55989_0070.p01___35711	ECABU_c00790.p01	APECO1_1911.p01	ECB_00074.p01___55775	c0089.p01___91224	EcolC_3585.p01___87863	E2348C_0077.p01___113215	EcE24377A_0075.p01	ECED1_0072.p01___133003	EAKF1_ch1349.p01	EFER_0094.p01___154002	EKO11_3841.p01___187158	ECW_m0072.p01	ETEC_0071.p01___191472	EcHS_A0077.p01___220875	ECIAI1_0073.p01___238987	ECIAI39_0077.p01___257199	leuC	NCTC86_00081	ECO103_0074.p01___277040	ECO111_0075.p01___298719	ECs0076.p01___322022	ECO26_0075.p01___343992	G2583_0076.p01	ECS88_0077.p01___367952	ECSE_0072.p01	ECSF_0082.p01	EcSMS35_0077.p01___387645	SBO_0059.p01	SDY_0099.p01	SF0067.p01	SSON_0079.p01	ECUMN_0074.p01___408531	UTI89_C0079.p01
group_24298		Holliday junction resolvase	36	36	1	1	6685				416	416	416	EC042_3156.p01___22337	ECP_2943.p01	EC55989_3242.p01___48344	ECABU_c32360.p01	APECO1_3572.p01	ECB_02779.p01___66689	c3535.p01___105009	EcolC_0765.p01___75965	E2348C_3202.p01___125998	EcE24377A_3292.p01	ECED1_3412.p01___146140	EAKF1_ch3042c.p01	EFER_2888.p01___165051	EKO11_0779.p01___174542	ECW_m3207.p01	ETEC_3139.p01___209455	EcHS_A3107.p01___232694	ECIAI1_3082.p01___250899	ECIAI39_3367.p01___270506	yqgF	NCTC86_03355	ECO103_3529.p01___291005	ECO111_3697.p01___313261	ECs3825.p01___337367	ECO26_4048.p01___360001	G2583_3608.p01	ECS88_3231.p01___380221	ECSE_3217.p01	ECSF_2748.p01	EcSMS35_3091.p01___399536	SBO_3041.p01	SDY_3123.p01	SF2940.p01	SSON_3103.p01	ECUMN_3301.p01___421473	UTI89_C3338.p01
group_24299		acetyl-CoA carboxylase, carboxytransferase, alpha subunit	36	36	1						959	959	959	EC042_0183.p01___1351	ECP_0193.p01	EC55989_0179.p01___36152	ECABU_c01980.p01	APECO1_1802.p01	ECB_00183.p01___56211	c0223.p01___91751	EcolC_3475.p01___87397	E2348C_0190.p01___113660	EcE24377A_0189.p01	ECED1_0191.p01___133463	EAKF1_ch1229c.p01	EFER_0208.p01___154448	EKO11_3733.p01___186710	ECW_m0181.p01	ETEC_0180.p01___192116	EcHS_A0187.p01___221312	ECIAI1_0185.p01___239436	ECIAI39_0188.p01___257648	accA	NCTC86_00199	ECO103_0183.p01___277479	ECO111_0186.p01___299162	ECs0187.p01___322466	ECO26_0187.p01___344440	G2583_0188.p01	ECS88_0196.p01___368414	ECSE_0184.p01	ECSF_0200.p01	EcSMS35_0196.p01___388121	SBO_0173.p01	SDY_0201.p01	SF0175.p01	SSON_0197.p01	ECUMN_0182.p01___408961	UTI89_C0200.p01
group_24300		bifunctional 5,10-methylene-tetrahydrofolate dehydrogenase and 5,10-methylene-tetrahydrofolate cyclohydrolase	36	36	1	1	3469				866	866	866	EC042_0572.p01___4072	ECP_0590.p01	EC55989_0543.p01___37586	ECABU_c06100.p01	APECO1_1486.p01	ECB_00479.p01___57415	c0645.p01___93424	EcolC_3093.p01___85779	E2348C_0462.p01___114766	EcE24377A_0570.p01	ECED1_0549.p01___134853	EAKF1_ch0924.p01	EFER_0571.p01___155855	EKO11_3318.p01___184994	ECW_m0600.p01	ETEC_0581.p01___194392	EcHS_A0603.p01___222955	ECIAI1_0531.p01___240794	ECIAI39_0494.p01___258870	folD	NCTC86_02620	ECO103_0501.p01___278762	ECO111_0561.p01___300652	ECs0591.p01___324113	ECO26_0562.p01___345927	G2583_0649.p01	ECS88_0529.p01___369709	ECSE_0554.p01	ECSF_0492.p01	EcSMS35_0574.p01___389595	SBO_0414.p01	SDY_0281.p01	SF0460.p01	SSON_0489.p01	ECUMN_0569.p01___410510	UTI89_C0559.p01
group_24301		putative aminotransferase	36	36	1						1217	1217	1217	EC042_2531.p01___17911	ECP_2329.p01	EC55989_2534.p01___45533	ECABU_c26220.p01	APECO1_4274.p01	ECB_02215.p01___64375	c2831.p01___102156	EcolC_1362.p01___78507	E2348C_2430.p01___122811	EcE24377A_2583.p01	ECED1_2754.p01___143515	EAKF1_ch3689c.p01	EFER_0879.p01___157071	EKO11_1475.p01___177396	ECW_m2479.p01	ETEC_2425.p01___205387	EcHS_A2439.p01___230058	ECIAI1_2364.p01___248078	ECIAI39_2437.p01___266686	alaA	NCTC86_00504	ECO103_2754.p01___287845	ECO111_3038.p01___310586	ECs3174.p01___334678	ECO26_3278.p01___356838	G2583_2827.p01	ECS88_2437.p01___377123	ECSE_2547.p01	ECSF_2167.p01	EcSMS35_2445.p01___396984	SBO_2323.p01	SDY_2486.p01	SF2366.p01	SSON_2347.p01	ECUMN_2629.p01___418762	UTI89_C2572.p01
group_24302		biotin synthase	36	36	1	1	3062				1040	1040	1040	EC042_0858.p01___6032	ECP_0789.p01	EC55989_0818.p01___38688	ECABU_c08160.p01	APECO1_1314.p01	ECB_00742.p01___58497	c0855.p01___94298	EcolC_2868.p01___84794	E2348C_0727.p01___115866	EcE24377A_0838.p01	ECED1_0739.p01___135618	EAKF1_ch0695c.p01	EFER_2338.p01___162826	EKO11_3111.p01___184111	ECW_m0830.p01	ETEC_0840.p01___195947	EcHS_A0828.p01___223804	ECIAI1_0810.p01___241913	ECIAI39_0751.p01___259938	bioB	NCTC86_02340	ECO103_0810.p01___280021	ECO111_0836.p01___301772	ECs0853.p01___325210	ECO26_0901.p01___347305	G2583_1003.p01	ECS88_0792.p01___370759	ECSE_0828.p01	ECSF_0701.p01	EcSMS35_0798.p01___390464	SBO_0662.p01	SDY_0831.p01	SF0724.p01	SSON_0754.p01	ECUMN_0917.p01___411918	UTI89_C0773.p01
group_24339		adenylosuccinate lyase	36	36	1						1370	1370	1370	EC042_1202.p01___8499	ECP_1126.p01	EC55989_1244.p01___40398	ECABU_c13450.p01	APECO1_213.p01	ECB_01129.p01___60054	c1510.p01___96885	EcolC_2472.p01___83113	E2348C_1272.p01___118091	EcE24377A_1294.p01	ECED1_1275.p01___137764	EAKF1_ch0298.p01	EFER_1799.p01___160707	EKO11_2703.p01___182420	ECW_m1239.p01	ETEC_1255.p01___198408	EcHS_A1251.p01___225450	ECIAI1_1169.p01___243349	ECIAI39_2006.p01___264964	purB	NCTC86_01780	ECO103_1255.p01___281800	ECO111_1479.p01___304365	ECs1603.p01___328268	ECO26_1665.p01___350405	G2583_1407.p01	ECS88_1146.p01___372131	ECSE_1197.p01	ECSF_1031.p01	EcSMS35_1994.p01___395196	SBO_1908.p01	SDY_2021.p01	SF1150.p01	SSON_1149.p01	ECUMN_1375.p01___413757	UTI89_C1260.p01
group_24340		cell division protein FtsA	36	36	1	1	2328				1262	1262	1262	EC042_0095.p01___708	ECP_0096.p01	EC55989_0090.p01___35798	ECABU_c00990.p01	APECO1_1892.p01	ECB_00095.p01___55859	c0112.p01___91324	EcolC_3563.p01___87774	E2348C_0099.p01___113303	EcE24377A_0096.p01	ECED1_0095.p01___133095	EAKF1_ch1327c.p01	EFER_0116.p01___154086	EKO11_3820.p01___187074	ECW_m0093.p01	ETEC_0092.p01___191598	EcHS_A0100.p01___220967	ECIAI1_0093.p01___239074	ECIAI39_0097.p01___257286	ftsA	NCTC86_00104	ECO103_0096.p01___277128	ECO111_0097.p01___298807	ECs0098.p01___322110	ECO26_0097.p01___344080	G2583_0098.p01	ECS88_0097.p01___368036	ECSE_0096.p01	ECSF_0104.p01	EcSMS35_0099.p01___387733	SBO_0082.p01	SDY_0124.p01	SF0091.p01	SSON_0102.p01	ECUMN_0094.p01___408615	UTI89_C0103.p01
group_24341		phosphoribosylaminoimidazole-succinocarboxamide synthetase	36	36	1	1	17462				713	722	713	EC042_2677.p01___18995	ECP_2490.p01	EC55989_2759.p01___46431	ECABU_c27880.p01	APECO1_4081.p01	ECB_02368.p01___65006	c3004.p01___102857	EcolC_1200.p01___77805	E2348C_2713.p01___123966	EcE24377A_2757.p01	ECED1_2911.p01___144152	EAKF1_ch3531.p01	EFER_0700.p01___156363	EKO11_1259.p01___176499	ECW_m2698.p01	ETEC_2581.p01___206387	EcHS_A2607.p01___230717	ECIAI1_2527.p01___248736	ECIAI39_2615.p01___267405	purC	NCTC86_00342	ECO103_2988.p01___288809	ECO111_3199.p01___311235	ECs3338.p01___335356	ECO26_3522.p01___357827	G2583_2999.p01	ECS88_2658.p01___377993	ECSE_2760.p01	ECSF_2329.p01	EcSMS35_2623.p01___397686	SBO_2493.p01	SDY_2664.p01	SF2519.p01	SSON_2557.p01	ECUMN_2789.p01___419408	UTI89_C2803.p01
group_24342		putative inner membrane subunit of an electron transport system	36	36	1						581	581	581	EC042_1796.p01___12517	ECP_1572.p01	EC55989_1795.p01___42589	ECABU_c18800.p01	APECO1_710.p01	ECB_01597.p01___61885	c2019.p01___98889	EcolC_2002.p01___81167	E2348C_1714.p01___119891	EcE24377A_1835.p01	ECED1_1828.p01___139859	EAKF1_ch4424c.p01	EFER_1416.p01___159189	EKO11_2148.p01___180174	ECW_m1794.p01	ETEC_1662.p01___200845	EcHS_A1703.p01___227213	ECIAI1_1679.p01___245363	ECIAI39_1429.p01___262696	rsxA	NCTC86_01240	ECO103_1768.p01___283840	ECO111_2097.p01___306780	ECs2336.p01___331264	ECO26_2356.p01___353132	G2583_2022.p01	ECS88_1675.p01___374173	ECSE_1749.p01	ECSF_1489.p01	EcSMS35_1572.p01___393513	SBO_1507.p01	SDY_1850.p01	SF1652.p01	SSON_1531.p01	ECUMN_1918.p01___415904	UTI89_C1817.p01
group_24343		GTPase involved in cell partioning and DNA repair	36	36	1	1	7650				1160	1172	1171	EC042_3474.p01___24456	ECP_3270.p01	EC55989_3601.p01___49768	ECABU_c35950.p01	APECO1_3249.p01	ECB_03048.p01___67770	c3940.p01___106625	EcolC_0517.p01___74923	E2348C_3462.p01___127079	EcE24377A_3668.p01	ECED1_3841.p01___147821	EAKF1_ch2756.p01	EFER_3160.p01___166165	EKO11_0535.p01___173532	ECW_m3455.p01	ETEC_3448.p01___211232	EcHS_A3376.p01___233768	ECIAI1_3331.p01___251911	ECIAI39_3678.p01___271749	obgE	NCTC86_03679	ECO103_3930.p01___292629	ECO111_4008.p01___314524	ECs4062.p01___338346	ECO26_4287.p01___360972	G2583_3908.p01	ECS88_3565.p01___381530	ECSE_3467.p01	ECSF_3015.p01	EcSMS35_3479.p01___400967	SBO_3199.p01	SDY_3364.p01	SF3223.p01	SSON_3331.p01	ECUMN_3663.p01___422890	UTI89_C3616.p01
group_24344		nitrite reductase, large subunit, NAD(P) H-binding	36	36	1	1	7911				2543	2543	2543	EC042_3627.p01___25553	ECP_3456.p01	EC55989_3771.p01___50432	ECABU_c37890.p01	APECO1_3091.p01	ECB_03216.p01___68463	c4141.p01___107433	EcolC_0347.p01___74193	E2348C_3615.p01___127717	EcE24377A_3835.p01	ECED1_4029.p01___148548	EAKF1_ch2599c.p01	EFER_3337.p01___166836	EKO11_0379.p01___172878	ECW_m3621.p01	ETEC_3616.p01___212256	EcHS_A3561.p01___234492	ECIAI1_3504.p01___252573	ECIAI39_3849.p01___272439	nirB	NCTC86_03869	ECO103_4084.p01___293272	ECO111_4175.p01___315201	ECs4216.p01___338984	ECO26_4454.p01___361660	G2583_4071.p01	ECS88_3756.p01___382263	ECSE_3627.p01	ECSF_3192.p01	EcSMS35_3647.p01___401625	SBO_3347.p01	SDY_3527.p01	SF3384.p01	SSON_3496.p01	ECUMN_3828.p01___423549	UTI89_C3869.p01
group_24345		uroporphyrinogen decarboxylase	36	36	1						1064	1064	1064	EC042_4364.p01___30996	ECP_4210.p01	EC55989_4482.p01___53213	ECABU_c45130.p01	APECO1_2478.p01	ECB_03874.p01___71138	c4954.p01___110737	EcolC_4028.p01___89719	E2348C_4304.p01___130583	EcE24377A_4540.p01	ECED1_4704.p01___151196	EAKF1_ch1919c.p01	EFER_3757.p01___168470	EKO11_4324.p01___189145	ECW_m4356.p01	ETEC_4257.p01___216312	EcHS_A4231.p01___237102	ECIAI1_4212.p01___255277	ECIAI39_4387.p01___274588	hemE	NCTC86_04559	ECO103_4746.p01___295998	ECO111_4814.p01___317825	ECs4920.p01___341894	ECO26_5106.p01___364345	G2583_4815.p01	ECS88_4458.p01___384952	ECSE_4285.p01	ECSF_3851.p01	EcSMS35_4445.p01___404769	SBO_4018.p01	SDY_3729.p01	SF4069.p01	SSON_4170.p01	ECUMN_4521.p01___426297	UTI89_C3822.p01
group_24346		argininosuccinate synthetase	36	36	1						1343	1343	1343	EC042_3463.p01___24373	ECP_3259.p01	EC55989_3591.p01___49725	ECABU_c35840.p01	APECO1_3259.p01	ECB_03038.p01___67727	c3929.p01___106581	EcolC_0527.p01___74969	E2348C_3452.p01___127036	EcE24377A_3657.p01	ECED1_3831.p01___147778	EAKF1_ch2765c.p01	EFER_3150.p01___166122	EKO11_0545.p01___173576	ECW_m3444.p01	ETEC_3438.p01___211167	EcHS_A3364.p01___233721	ECIAI1_3321.p01___251868	ECIAI39_3668.p01___271706	argG	NCTC86_03667	ECO103_3920.p01___292586	ECO111_3995.p01___314472	ECs4052.p01___338303	ECO26_4277.p01___360929	G2583_3897.p01	ECS88_3555.p01___381487	ECSE_3457.p01	ECSF_3005.p01	EcSMS35_3468.p01___400924	SBO_3210.p01	SDY_3351.p01	SF3213.p01	SSON_3320.p01	ECUMN_3653.p01___422847	UTI89_C3604.p01
group_24347		cell division topological specificity factor	36	36	1						266	266	266	EC042_1224.p01___8616	ECP_1216.p01	EC55989_1267.p01___40490	ECABU_c14380.p01	APECO1_287.p01	ECB_01149.p01___60131	c1621.p01___97320	EcolC_2451.p01___83032	E2348C_1293.p01___118169	EcE24377A_1318.p01	ECED1_1316.p01___137912	EAKF1_ch0279.p01	EFER_1778.p01___160622	EKO11_2682.p01___182338	ECW_m1258.p01	ETEC_1278.p01___198504	EcHS_A1274.p01___225539	ECIAI1_1190.p01___243433	ECIAI39_1899.p01___264556	minE	NCTC86_01761	ECO103_1275.p01___281880	ECO111_1501.p01___304447	ECs1668.p01___328530	ECO26_1686.p01___350489	G2583_1433.p01	ECS88_1237.p01___372488	ECSE_1220.p01	ECSF_1119.p01	EcSMS35_1975.p01___395120	SBO_1896.p01	SDY_1205.p01	SF1161.p01	SSON_1163.p01	ECUMN_1463.p01___414102	UTI89_C1359.p01
group_24348		regulator of cell morphogenesis and cell wall metabolism	36	36	1						662	662	662	EC042_4690.p01___33179	ECP_4463.p01	EC55989_4769.p01___54313	ECABU_c47790.p01	APECO1_2177.p01	ECB_04081.p01___71981	c5308.p01___112155	EcolC_3797.p01___88734	E2348C_4540.p01___131558	EcE24377A_4777.p01	ECED1_5068.p01___152577	EAKF1_ch1613.p01	EFER_4269.p01___170428	EKO11_4099.p01___188216	ECW_m4573.p01	ETEC_4562.p01___218166	EcHS_A4463.p01___238003	ECIAI1_4443.p01___256151	ECIAI39_4681.p01___275750	ytfE	NCTC86_04872	ECO103_5008.p01___297065	ECO111_5096.p01___318965	ECs5187.p01___342987	ECO26_5379.p01___365445	G2583_5039.p01	ECS88_4803.p01___386251	ECSE_4515.p01	ECSF_4103.p01	EcSMS35_4688.p01___405719	SBO_4234.p01	SDY_4379.p01	SF4277.p01	SSON_4394.p01	ECUMN_4746.p01___427158	UTI89_C4818.p01
group_2436		putative pyruvate formate lyase activating enzyme	36	36	1	1	2512				863	863	863	EC042_4876.p01___34448	ECP_4763.p01	EC55989_5041.p01___55378	ECABU_c50140.p01	APECO1_2002.p01	ECB_04255.p01___72668	c5462.p01___112782	EcolC_3677.p01___88243	E2348C_4677.p01___132110	EcE24377A_4977.p01	ECED1_5250.p01___153290	EAKF1_ch1447.p01	EFER_4476.p01___171231	EKO11_3935.p01___187538	ECW_m4741.p01	ETEC_4735.p01___219120	EcHS_A4614.p01___238590	ECIAI1_4602.p01___256777	ECIAI39_4910.p01___276651	yjjW	NCTC86_05084	ECO103_5240.p01___297997	ECO111_5239.p01___319536	ECs5337.p01___343596	ECO26_5585.p01___366264	G2583_5239.p01	ECS88_5060.p01___387236	ECSE_4654.p01	ECSF_4312.p01	EcSMS35_4927.p01___406631	SBO_4440.p01	SDY_4639.p01	SF4411.p01	SSON_4530.p01	ECUMN_5003.p01___428149	UTI89_C5149.p01
group_24381		DNA-binding response regulator in two-component regulatory system with TorS	36	36	1	1	23393				692	692	692	EC042_1071.p01___7609	ECP_0993.p01	EC55989_1105.p01___39843	ECABU_c10230.p01	APECO1_88.p01	ECB_00998.p01___59528	c1131.p01___95393	EcolC_2600.p01___83662	E2348C_1046.p01___117148	EcE24377A_1111.p01	ECED1_1072.p01___136947	EAKF1_ch0415.p01	EFER_1190.p01___158294	EKO11_2835.p01___182967	ECW_m1105.p01	ETEC_1064.p01___197381	EcHS_A1106.p01___224880	ECIAI1_1038.p01___242832	ECIAI39_2159.p01___265575	torR	NCTC86_01976	ECO103_1040.p01___280947	ECO111_1106.p01___302863	ECs1150.p01___326418	ECO26_1550.p01___349945	G2583_1229.p01	ECS88_1010.p01___371606	ECSE_1057.p01	ECSF_0902.p01	EcSMS35_2130.p01___395735	SBO_2236.p01	SDY_0969.p01	SF0998.p01	SSON_1003.p01	ECUMN_1177.p01___412969	UTI89_C1059.p01
group_24382		component of RuvABC resolvasome, endonuclease	36	36	1	1	22152				521	524	521	EC042_2030.p01___14236	ECP_1807.p01	EC55989_2042.p01___43575	ECABU_c21250.p01	APECO1_913.p01	ECB_01834.p01___62831	c2277.p01___99922	EcolC_1769.p01___80194	E2348C_1988.p01___121009	EcE24377A_2093.p01	ECED1_2068.p01___140812	EAKF1_ch4174.p01	EFER_1209.p01___158366	EKO11_1905.p01___179171	ECW_m2039.p01	ETEC_1896.p01___202293	EcHS_A1956.p01___228211	ECIAI1_1950.p01___246423	ECIAI39_1186.p01___261709	ruvC	NCTC86_00983	ECO103_2053.p01___284983	ECO111_2385.p01___307942	ECs2573.p01___332219	ECO26_2715.p01___354582	G2583_2315.p01	ECS88_1921.p01___375128	ECSE_2039.p01	ECSF_1723.p01	EcSMS35_1323.p01___392522	SBO_1186.p01	SDY_1150.p01	SF1873.p01	SSON_1278.p01	ECUMN_2161.p01___416874	UTI89_C2067.p01
group_24383		inositol monophosphatase	36	36	1						803	803	803	EC042_2737.p01___19478	ECP_2538.p01	EC55989_2818.p01___46668	ECABU_c28390.p01	APECO1_3992.p01	ECB_02425.p01___65231	c3059.p01___103077	EcolC_1144.p01___77574	E2348C_2816.p01___124391	EcE24377A_2818.p01	ECED1_2964.p01___144365	EAKF1_ch3466c.p01	EFER_0639.p01___156114	EKO11_1200.p01___176258	ECW_m2759.p01	ETEC_2690.p01___206965	EcHS_A2685.p01___231017	ECIAI1_2585.p01___248973	ECIAI39_2734.p01___267874	suhB	NCTC86_00279	ECO103_3050.p01___289048	ECO111_3257.p01___311469	ECs3399.p01___335600	ECO26_3580.p01___358061	G2583_3063.p01	ECS88_2709.p01___378194	ECSE_2820.p01	ECSF_2377.p01	EcSMS35_2686.p01___397938	SBO_2557.p01	SDY_2729.p01	SF2580.p01	SSON_2615.p01	ECUMN_2853.p01___419665	UTI89_C2855.p01
group_24384		naphthoate synthase	36	36	1						857	857	857	EC042_2506.p01___17694	ECP_2306.p01	EC55989_2510.p01___45437	ECABU_c25980.p01	APECO1_4299.p01	ECB_02189.p01___64274	c2805.p01___102052	EcolC_1386.p01___78598	E2348C_2407.p01___122719	EcE24377A_2558.p01	ECED1_2730.p01___143419	EAKF1_ch3716.p01	EFER_0906.p01___157175	EKO11_1501.p01___177497	ECW_m2454.p01	ETEC_2397.p01___205186	EcHS_A2408.p01___229940	ECIAI1_2340.p01___247982	ECIAI39_2410.p01___266578	menB	NCTC86_00533	ECO103_2729.p01___287751	ECO111_3013.p01___310486	ECs3150.p01___334582	ECO26_3253.p01___356738	G2583_2803.p01	ECS88_2413.p01___377027	ECSE_2522.p01	ECSF_2143.p01	EcSMS35_2417.p01___396875	SBO_2299.p01	SDY_2458.p01	SF2341.p01	SSON_2323.p01	ECUMN_2605.p01___418666	UTI89_C2545.p01
group_24385		histidine/lysine/arginine/ornithine transporter subunit ; membrane component of ABC superfamily	36	36	1	1	19371				716	716	716	EC042_2548.p01___18034	ECP_2346.p01	EC55989_2551.p01___45601	ECABU_c26390.p01	APECO1_4257.p01	ECB_02232.p01___64443	c2849.p01___102228	EcolC_1345.p01___78439	E2348C_2447.p01___122879	EcE24377A_2601.p01	ECED1_2771.p01___143583	EAKF1_ch3666.p01	EFER_0856.p01___156979	EKO11_1458.p01___177328	ECW_m2496.p01	ETEC_2443.p01___205491	EcHS_A2457.p01___230124	ECIAI1_2383.p01___248150	ECIAI39_2456.p01___266762	hisM	NCTC86_00487	ECO103_2771.p01___287913	ECO111_3055.p01___310652	ECs3191.p01___334746	ECO26_3295.p01___356906	G2583_2844.p01	ECS88_2454.p01___377191	ECSE_2616.p01	ECSF_2183.p01	EcSMS35_2463.p01___397056	SBO_2344.p01	SDY_2506.p01	SF2383.p01	SSON_2365.p01	ECUMN_2647.p01___418830	UTI89_C2591.p01
group_24386		sensory histidine kinase in two-component regulatory system with CpxR	36	36	1	1	13447				1373	1373	1373	EC042_4286.p01___30436	ECP_4121.p01	EC55989_4390.p01___52855	ECABU_c44170.p01	APECO1_2557.p01	ECB_03797.p01___70806	c4863.p01___110349	EcolC_4106.p01___90066	E2348C_4216.p01___130193	EcE24377A_4445.p01	ECED1_4614.p01___150835	EAKF1_ch2046.p01	EFER_3861.p01___168845	EKO11_4445.p01___189660	ECW_m4220.p01	ETEC_4181.p01___215863	EcHS_A4142.p01___236746	ECIAI1_4117.p01___254921	ECIAI39_3084.p01___269348	cpxA	NCTC86_04467	ECO103_4616.p01___295438	ECO111_4735.p01___317476	ECs4837.p01___341533	ECO26_4673.p01___362532	G2583_4716.p01	ECS88_4361.p01___384583	ECSE_4200.p01	ECSF_3772.p01	EcSMS35_4304.p01___404217	SBO_3929.p01	SDY_3835.p01	SF3990.p01	SSON_4081.p01	ECUMN_4440.p01___425947	UTI89_C4495.p01
group_24387		deoxyuridinetriphosphatase	36	36	1						455	458	456	EC042_3946.p01___27909	ECP_3738.p01	EC55989_4105.p01___51725	ECABU_c40790.p01	APECO1_2821.p01	ECB_03497.p01___69575	c4464.p01___108722	EcolC_0071.p01___73055	E2348C_3888.p01___128816	EcE24377A_4141.p01	ECED1_4324.p01___149690	EAKF1_ch2302c.p01	EFER_3931.p01___169107	EKO11_0083.p01___171673	ECW_m3916.p01	ETEC_3881.p01___213961	EcHS_A3849.p01___235626	ECIAI1_3811.p01___253767	ECIAI39_4158.p01___273644	dut	NCTC86_04182	ECO103_4542.p01___295144	ECO111_4462.p01___316346	ECs4515.p01___340184	ECO26_4960.p01___363726	G2583_4376.p01	ECS88_4054.p01___383430	ECSE_3920.p01	ECSF_3476.p01	EcSMS35_3975.p01___402933	SBO_3642.p01	SDY_4070.p01	SF3679.p01	SSON_3766.p01	ECUMN_4155.p01___424825	UTI89_C4184.p01
group_24390		putative antibiotic transporter	36	36	1	1	8027				593	593	593	EC042_3701.p01___26071	ECP_3528.p01	EC55989_3844.p01___50724	ECABU_c38630.p01	APECO1_3023.p01	ECB_03286.p01___68738	c4221.p01___107753	EcolC_0278.p01___73908	E2348C_3680.p01___127973	EcE24377A_3913.p01	ECED1_4109.p01___148856	EAKF1_ch2525c.p01	EFER_3411.p01___167128	EKO11_0307.p01___172592	ECW_m3694.p01	ETEC_3683.p01___212663	EcHS_A3634.p01___234781	ECIAI1_3580.p01___252869	ECIAI39_3915.p01___272699	yhgN	NCTC86_03937	ECO103_4155.p01___293552	ECO111_4245.p01___315481	ECs4279.p01___339236	ECO26_4524.p01___361940	G2583_4135.p01	ECS88_3832.p01___382551	ECSE_3703.p01	ECSF_3255.p01	EcSMS35_3716.p01___401898	SBO_3432.p01	SDY_3580.p01	SF3457.p01	SSON_3674.p01	ECUMN_3898.p01___423825	UTI89_C3943.p01
group_24391		methylase for 50S ribosomal subunit protein L11	36	36	1	1	7776				881	881	881	EC042_3542.p01___24937	ECP_3352.p01	EC55989_3673.p01___50053	ECABU_c36760.p01	APECO1_3179.p01	ECB_03117.p01___68046	c4024.p01___106961	EcolC_0447.p01___74630	E2348C_3529.p01___127352	EcE24377A_3743.p01	ECED1_3918.p01___148132	EAKF1_ch2681c.p01	EFER_3238.p01___166476	EKO11_0466.p01___173249	ECW_m3525.p01	ETEC_3518.p01___211654	EcHS_A3451.p01___234061	ECIAI1_3402.p01___252194	ECIAI39_3759.p01___272072	prmA	NCTC86_03757	ECO103_3998.p01___292904	ECO111_4086.p01___314835	ECs4131.p01___338622	ECO26_4365.p01___361283	G2583_3978.p01	ECS88_3644.p01___381837	ECSE_3540.p01	ECSF_3091.p01	EcSMS35_3554.p01___401267	SBO_3253.p01	SDY_3436.p01	SF3297.p01	SSON_3400.p01	ECUMN_3733.p01___423173	UTI89_C3701.p01
group_24392		isoleucyl-tRNA synthetase	36	36	1						2816	2816	2816	EC042_0028.p01___206	ECP_0024.p01	EC55989_0025.p01___35525	ECABU_c00260.p01	APECO1_1957.p01	ECB_00030.p01___55602	c0030.p01___90998	EcolC_3629.p01___88046	E2348C_0026.p01___113005	EcE24377A_0026.p01	ECED1_0023.p01___132801	EAKF1_ch1398c.p01	EFER_0018.p01___153711	EKO11_3887.p01___187347	ECW_m0025.p01	ETEC_0026.p01___191180	EcHS_A0028.p01___220678	ECIAI1_0027.p01___238797	ECIAI39_0027.p01___256993	ileS	NCTC86_00029	ECO103_0027.p01___276851	ECO111_0026.p01___298518	ECs0029.p01___321834	ECO26_0026.p01___343791	G2583_0027.p01	ECS88_0025.p01___367744	ECSE_0024.p01	ECSF_0027.p01	EcSMS35_0024.p01___387433	SBO_0025.p01	SDY_0048.p01	SF0022.p01	SSON_0031.p01	ECUMN_0026.p01___408340	UTI89_C0028.p01
group_24393		isopentenyl-adenosine A37 tRNA methylthiolase	36	36	1	1	3289				1424	1424	1424	EC042_0696.p01___4947	ECP_0684.p01	EC55989_0656.p01___38035	ECABU_c07100.p01	APECO1_1402.p01	ECB_00629.p01___58005	c0747.p01___93823	EcolC_2984.p01___85316	E2348C_0554.p01___115134	EcE24377A_0690.p01	ECED1_0652.p01___135239	EAKF1_ch0791.p01	EFER_2441.p01___163271	EKO11_3205.p01___184536	ECW_m0716.p01	ETEC_0689.p01___195051	EcHS_A0708.p01___223354	ECIAI1_0645.p01___241240	ECIAI39_0628.p01___259400	miaB	NCTC86_02450	ECO103_0668.p01___279430	ECO111_0691.p01___301170	ECs0699.p01___324549	ECO26_0736.p01___346619	G2583_0824.p01	ECS88_0696.p01___370348	ECSE_0732.p01	ECSF_0599.p01	EcSMS35_0684.p01___390028	SBO_0525.p01	SDY_0597.p01	SF0621.p01	SSON_0615.p01	ECUMN_0754.p01___411241	UTI89_C0659.p01
group_24394		aspartyl-tRNA synthetase	36	36	1	1	22149				1772	1772	1772	EC042_2033.p01___14256	ECP_1810.p01	EC55989_2045.p01___43587	ECABU_c21280.p01	APECO1_916.p01	ECB_01837.p01___62843	c2280.p01___99934	EcolC_1766.p01___80182	E2348C_1991.p01___121021	EcE24377A_2096.p01	ECED1_2071.p01___140824	EAKF1_ch4171.p01	EFER_1206.p01___158354	EKO11_1902.p01___179159	ECW_m2042.p01	ETEC_1899.p01___202308	EcHS_A1959.p01___228223	ECIAI1_1953.p01___246435	ECIAI39_1183.p01___261697	aspS	NCTC86_00980	ECO103_2056.p01___284995	ECO111_2388.p01___307954	ECs2576.p01___332231	ECO26_2718.p01___354594	G2583_2318.p01	ECS88_1924.p01___375140	ECSE_2042.p01	ECSF_1726.p01	EcSMS35_1320.p01___392510	SBO_1189.p01	SDY_1153.p01	SF1876.p01	SSON_1275.p01	ECUMN_2164.p01___416886	UTI89_C2070.p01
group_24395		conserved hypothetical protein	36	36	1	1	6610				578	584	580	EC042_3120.p01___22083	ECP_2902.p01	EC55989_3197.p01___48163	ECABU_c31920.p01	APECO1_3619.p01	ECB_02741.p01___66537	c3491.p01___104833	EcolC_0800.p01___76113	E2348C_3161.p01___125832	EcE24377A_3237.p01	ECED1_3368.p01___145965	EAKF1_ch3085.p01	EFER_2846.p01___164882	EKO11_0822.p01___174720	ECW_m3162.p01	ETEC_3102.p01___209249	EcHS_A3068.p01___232532	ECIAI1_3028.p01___250682	ECIAI39_3325.p01___270332	ygfB	NCTC86_03308	ECO103_3485.p01___290826	ECO111_3647.p01___313052	ECs3780.p01___337184	ECO26_3998.p01___359792	G2583_3561.p01	ECS88_3189.p01___380050	ECSE_3172.p01	ECSF_2703.p01	EcSMS35_3043.p01___399347	SBO_3083.p01	SDY_3172.p01	SF2895.p01	SSON_3062.p01	ECUMN_3251.p01___421264	UTI89_C3295.p01
group_24396		D-alanyl-D-alanine endopeptidase	36	36	1	1	18941				929	941	936	EC042_2367.p01___16563	ECP_2173.p01	EC55989_2384.p01___44947	ECABU_c24640.p01	APECO1_4415.p01	ECB_02064.p01___63770	c2665.p01___101495	EcolC_1513.p01___79138	E2348C_2281.p01___122213	EcE24377A_2424.p01	ECED1_2578.p01___142829	EAKF1_ch3865.p01	EFER_2221.p01___162371	EKO11_1620.p01___177980	ECW_m2336.p01	ETEC_2270.p01___204319	EcHS_A2269.p01___229399	ECIAI1_2212.p01___247482	ECIAI39_0862.p01___260384	pbpG	NCTC86_00664	ECO103_2610.p01___287279	ECO111_2852.p01___309852	ECs3021.p01___334059	ECO26_3047.p01___355913	G2583_2671.p01	ECS88_2278.p01___376511	ECSE_2402.p01	ECSF_2017.p01	EcSMS35_0910.p01___390912	SBO_1010.p01	SDY_2154.p01	SF2219.p01	SSON_2191.p01	ECUMN_2468.p01___418128	UTI89_C2408.p01
group_24397		putative lipoprotein	36	36	1	1	17205				737	737	737	EC042_2797.p01___19924	ECP_2598.p01	EC55989_2886.p01___46932	ECABU_c28970.p01	APECO1_3935.p01	ECB_02485.p01___65481	c3117.p01___103317	EcolC_1086.p01___77322	E2348C_2869.p01___124623	EcE24377A_2881.p01	ECED1_3036.p01___144635	EAKF1_ch3399c.p01	EFER_0472.p01___155483	EKO11_1142.p01___176010	ECW_m2824.p01	ETEC_2804.p01___207537	EcHS_A2753.p01___231283	ECIAI1_2718.p01___249475	ECIAI39_2800.p01___268161	bamD	NCTC86_03000	ECO103_3170.p01___289543	ECO111_3317.p01___311723	ECs3458.p01___335848	ECO26_3638.p01___358317	G2583_3178.p01	ECS88_2783.p01___378456	ECSE_2881.p01	ECSF_2433.p01	EcSMS35_2749.p01___398182	SBO_2630.p01	SDY_2838.p01	SF2652.p01	SSON_2721.p01	ECUMN_2922.p01___419937	UTI89_C2928.p01
group_24398		phosphatidylglycerol-prolipoprotein diacylglyceryl transferase	36	36	1						875	875	875	EC042_3025.p01___21428	ECP_2841.p01	EC55989_3104.p01___47810	ECABU_c31250.p01	APECO1_3677.p01	ECB_02676.p01___66271	c3423.p01___104554	EcolC_0887.p01___76466	E2348C_3097.p01___125565	EcE24377A_3148.p01	ECED1_3284.p01___145638	EAKF1_ch3188.p01	EFER_2761.p01___164543	EKO11_0913.p01___175072	ECW_m3070.p01	ETEC_3015.p01___208736	EcHS_A2974.p01___232161	ECIAI1_2936.p01___250333	ECIAI39_3247.p01___270019	lgt	NCTC86_03211	ECO103_3387.p01___290440	ECO111_3556.p01___312701	ECs3685.p01___336798	ECO26_3900.p01___359399	G2583_3482.p01	ECS88_3123.p01___379795	ECSE_3085.p01	ECSF_2643.p01	EcSMS35_2975.p01___399074	SBO_2720.p01	SDY_3045.p01	SF2838.p01	SSON_2985.p01	ECUMN_3155.p01___420885	UTI89_C3230.p01
group_24399		membrane spanning protein in TolA-TolQ-TolR complex	36	36	1						683	692	691	EC042_0763.p01___5436	ECP_0748.p01	EC55989_0722.p01___38307	ECABU_c07830.p01	APECO1_1344.p01	ECB_00697.p01___58295	c0816.p01___94121	EcolC_2918.p01___85025	E2348C_0621.p01___115418	EcE24377A_0766.p01	ECED1_0704.p01___135465	EAKF1_ch0731c.p01	EFER_2367.p01___162959	EKO11_3142.p01___184260	ECW_m0792.p01	ETEC_0748.p01___195460	EcHS_A0790.p01___223662	ECIAI1_0712.p01___241512	ECIAI39_0712.p01___259760	tolQ	NCTC86_02377	ECO103_0732.p01___279694	ECO111_0754.p01___301436	ECs0772.p01___324864	ECO26_0798.p01___346885	G2583_0904.p01	ECS88_0760.p01___370614	ECSE_0797.p01	ECSF_0670.p01	EcSMS35_0760.p01___390322	SBO_0596.p01	SDY_0685.p01	SF0560.p01	SSON_0689.p01	ECUMN_0825.p01___411545	UTI89_C0733.p01
group_24400		chorismate synthase	36	36	1						1085	1088	1085	EC042_2570.p01___18202	ECP_2368.p01	EC55989_2573.p01___45689	ECABU_c26620.p01	APECO1_4235.p01	ECB_02254.p01___64531	c2875.p01___102320	EcolC_1323.p01___78347	E2348C_2469.p01___122967	EcE24377A_2624.p01	ECED1_2793.p01___143671	EAKF1_ch3643.p01	EFER_0834.p01___156891	EKO11_1436.p01___177236	ECW_m2518.p01	ETEC_2465.p01___205629	EcHS_A2481.p01___230220	ECIAI1_2406.p01___248238	ECIAI39_2478.p01___266850	aroC	NCTC86_00465	ECO103_2794.p01___288006	ECO111_3077.p01___310740	ECs3213.p01___334834	ECO26_3317.p01___356994	G2583_2866.p01	ECS88_2477.p01___377279	ECSE_2638.p01	ECSF_2206.p01	EcSMS35_2486.p01___397148	SBO_2366.p01	SDY_2528.p01	SF2405.p01	SSON_2387.p01	ECUMN_2669.p01___418918	UTI89_C2614.p01
group_24401		glutamate and aspartate transporter subunit ; membrane component of ABC superfamily	36	36	1	1	3301				674	674	674	EC042_0688.p01___4879	ECP_0676.p01	EC55989_0647.p01___38000	ECABU_c07000.p01	APECO1_1410.p01	ECB_00621.p01___57973	c0737.p01___93783	EcolC_2992.p01___85351	E2348C_0546.p01___115099	EcE24377A_0681.p01	ECED1_0643.p01___135200	EAKF1_ch0800.p01	EFER_2450.p01___163307	EKO11_3213.p01___184566	ECW_m0707.p01	ETEC_0682.p01___195007	EcHS_A0698.p01___223318	ECIAI1_0637.p01___241205	ECIAI39_0621.p01___259369	gltK	NCTC86_02458	ECO103_0660.p01___279395	ECO111_0683.p01___301135	ECs0692.p01___324521	ECO26_0728.p01___346584	G2583_0816.p01	ECS88_0688.p01___370313	ECSE_0723.p01	ECSF_0591.p01	EcSMS35_0674.p01___389988	SBO_0516.p01	SDY_0588.p01	SF0628.p01	SSON_0607.p01	ECUMN_0747.p01___411213	UTI89_C0649.p01
group_24402		methionine aminopeptidase	36	36	1						794	794	794	EC042_0166.p01___1214	ECP_0176.p01	EC55989_0161.p01___36077	ECABU_c01800.p01	APECO1_1819.p01	ECB_00166.p01___56143	c0203.p01___91677	EcolC_3492.p01___87471	E2348C_0173.p01___113589	EcE24377A_0171.p01	ECED1_0173.p01___133392	EAKF1_ch1246.p01	EFER_0190.p01___154377	EKO11_3750.p01___186781	ECW_m0163.p01	ETEC_0163.p01___192019	EcHS_A0170.p01___221241	ECIAI1_0165.p01___239357	ECIAI39_0170.p01___257573	map	NCTC86_00179	ECO103_0166.p01___277408	ECO111_0169.p01___299091	ECs0170.p01___322398	ECO26_0170.p01___344369	G2583_0170.p01	ECS88_0177.p01___368343	ECSE_0167.p01	ECSF_0183.p01	EcSMS35_0178.p01___388049	SBO_0156.p01	SDY_0184.p01	SF0158.p01	SSON_0180.p01	ECUMN_0164.p01___408890	UTI89_C0182.p01
group_24403		putative ATP-binding component of a transport system	36	36	1						1913	1913	1913	EC042_3614.p01___25450	ECP_3443.p01	EC55989_3757.p01___50373	ECABU_c37760.p01	APECO1_3102.p01	ECB_03203.p01___68411	c4127.p01___107377	EcolC_0360.p01___74248	E2348C_3602.p01___127665	EcE24377A_3822.p01	ECED1_4015.p01___148489	EAKF1_ch2612c.p01	EFER_3324.p01___166781	EKO11_0392.p01___172932	ECW_m3608.p01	ETEC_3603.p01___212167	EcHS_A3549.p01___234444	ECIAI1_3490.p01___252514	ECIAI39_3835.p01___272380	yheS	NCTC86_03856	ECO103_4071.p01___293220	ECO111_4162.p01___315149	ECs4203.p01___338932	ECO26_4441.p01___361608	G2583_4058.p01	ECS88_3742.p01___382204	ECSE_3614.p01	ECSF_3179.p01	EcSMS35_3634.p01___401573	SBO_3332.p01	SDY_3514.p01	SF3371.p01	SSON_3483.p01	ECUMN_3814.p01___423490	UTI89_C3855.p01
group_24404		fumarate reductase (anaerobic), Fe-S subunit	36	36	1						725	734	733	EC042_4629.p01___32785	ECP_4399.p01	EC55989_4710.p01___54076	ECABU_c47120.p01	APECO1_2236.p01	ECB_04025.p01___71748	c5241.p01___111882	EcolC_3857.p01___88992	E2348C_4481.p01___131315	EcE24377A_4712.p01	ECED1_4942.p01___152104	EAKF1_ch1673.p01	EFER_4207.p01___170175	EKO11_4160.p01___188462	ECW_m4517.p01	ETEC_4502.p01___217802	EcHS_A4397.p01___237742	ECIAI1_4390.p01___255934	ECIAI39_4620.p01___275509	frdB	NCTC86_04808	ECO103_4951.p01___296828	ECO111_5058.p01___318815	ECs5134.p01___342765	ECO26_5322.p01___365211	G2583_4982.p01	ECS88_4741.p01___386002	ECSE_4455.p01	ECSF_4043.p01	EcSMS35_4624.p01___405466	SBO_4303.p01	SDY_4397.p01	SF4311.p01	SSON_4339.p01	ECUMN_4689.p01___426931	UTI89_C4753.p01
group_24405		preprotein translocase membrane subunit	36	36	1	1	7830				1331	1331	1331	EC042_3575.p01___25192	ECP_3388.p01	EC55989_3716.p01___50213	ECABU_c37180.p01	APECO1_3148.p01	ECB_03151.p01___68203	c4061.p01___107113	EcolC_0413.p01___74469	E2348C_3563.p01___127509	EcE24377A_3783.p01	ECED1_3963.p01___148297	EAKF1_ch2651.p01	EFER_3283.p01___166625	EKO11_0431.p01___173089	ECW_m3569.p01	ETEC_3552.p01___211871	EcHS_A3494.p01___234224	ECIAI1_3449.p01___252354	ECIAI39_3794.p01___272224	secY	NCTC86_03802	ECO103_4032.p01___293064	ECO111_4121.p01___314995	ECs4165.p01___338780	ECO26_4402.p01___361452	G2583_4018.p01	ECS88_3687.p01___381992	ECSE_3575.p01	ECSF_3125.p01	EcSMS35_3595.p01___401417	SBO_3294.p01	SDY_3476.p01	SF3332.p01	SSON_3441.p01	ECUMN_3773.p01___423330	UTI89_C3746.p01
group_24406		ammonium transporter	36	36	1	1	3632				1286	1286	1286	EC042_0489.p01___3454	ECP_0512.p01	EC55989_0465.p01___37265	ECABU_c05340.p01	APECO1_1560.p01	ECB_00403.p01___57111	c0570.p01___93127	EcolC_3164.p01___86072	E2348C_0386.p01___114458	EcE24377A_0487.p01	ECED1_0475.p01___134552	EAKF1_ch0981c.p01	EFER_2566.p01___163757	EKO11_3395.p01___185305	ECW_m0523.p01	ETEC_0504.p01___193900	EcHS_A0528.p01___222653	ECIAI1_0455.p01___240483	ECIAI39_0222.p01___257783	amtB	NCTC86_02713	ECO103_0428.p01___278466	ECO111_0484.p01___300343	ECs0505.p01___323766	ECO26_0486.p01___345626	G2583_0563.p01	ECS88_0448.p01___369384	ECSE_0477.p01	ECSF_0412.p01	EcSMS35_0495.p01___389285	SBO_0346.p01	SDY_0388.p01	SF0396.p01	SSON_0439.p01	ECUMN_0491.p01___410189	UTI89_C0479.p01
group_24407		glutamyl-tRNA synthetase	36	36	1						1415	1415	1415	EC042_2616.p01___18552	ECP_2422.p01	EC55989_2693.p01___46155	ECABU_c27200.p01	APECO1_4141.p01	ECB_02306.p01___64746	c2936.p01___102573	EcolC_1272.p01___78116	E2348C_2589.p01___123458	EcE24377A_2689.p01	ECED1_2847.p01___143892	EAKF1_ch3601.p01	EFER_0770.p01___156635	EKO11_1322.p01___176771	ECW_m2631.p01	ETEC_2516.p01___205986	EcHS_A2537.p01___230441	ECIAI1_2463.p01___248472	ECIAI39_2546.p01___267118	gltX	NCTC86_00411	ECO103_2922.p01___288536	ECO111_3133.p01___310959	ECs3278.p01___335104	ECO26_3456.p01___357551	G2583_2934.p01	ECS88_2592.p01___377735	ECSE_2693.p01	ECSF_2266.p01	EcSMS35_2552.p01___397406	SBO_2426.p01	SDY_2600.p01	SF2462.p01	SSON_2491.p01	ECUMN_2727.p01___419152	UTI89_C2731.p01
group_24408		serine acetyltransferase	36	36	1						821	821	821	EC042_3917.p01___27733	ECP_3708.p01	EC55989_4074.p01___51605	ECABU_c40480.p01	APECO1_2848.p01	ECB_03465.p01___69449	c4429.p01___108582	EcolC_0101.p01___73178	E2348C_3856.p01___128688	EcE24377A_4111.p01	ECED1_4293.p01___149570	EAKF1_ch2334.p01	EFER_3601.p01___167880	EKO11_0113.p01___171796	ECW_m3886.p01	ETEC_3850.p01___213813	EcHS_A3819.p01___235506	ECIAI1_3780.p01___253643	ECIAI39_4128.p01___273524	cysE	NCTC86_04149	ECO103_4572.p01___295264	ECO111_4432.p01___316226	ECs4485.p01___340064	ECO26_4990.p01___363846	G2583_4346.p01	ECS88_4024.p01___383310	ECSE_3889.p01	ECSF_3443.p01	EcSMS35_3944.p01___402809	SBO_3613.p01	SDY_4040.p01	SF3646.p01	SSON_3798.p01	ECUMN_4124.p01___424705	UTI89_C4148.p01
group_24409		3-isopropylmalate isomerase subunit	36	36	1						605	605	605	EC042_0074.p01___548	ECP_0073.p01	EC55989_0069.p01___35707	ECABU_c00780.p01	APECO1_1912.p01	ECB_00073.p01___55771	c0087.p01___91216	EcolC_3586.p01___87867	E2348C_0076.p01___113211	EcE24377A_0074.p01	ECED1_0071.p01___132999	EAKF1_ch1350.p01	EFER_0093.p01___153998	EKO11_3842.p01___187162	ECW_m0071.p01	ETEC_0070.p01___191466	EcHS_A0076.p01___220871	ECIAI1_0072.p01___238983	ECIAI39_0076.p01___257195	leuD	NCTC86_00080	ECO103_0073.p01___277036	ECO111_0074.p01___298715	ECs0075.p01___322018	ECO26_0074.p01___343988	G2583_0075.p01	ECS88_0076.p01___367948	ECSE_0071.p01	ECSF_0081.p01	EcSMS35_0076.p01___387641	SBO_0058.p01	SDY_0098.p01	SF0066.p01	SSON_0078.p01	ECUMN_0073.p01___408527	UTI89_C0078.p01
group_24410		multifunctional 2-keto-3-deoxygluconate 6-phosphate aldolase and 2-keto-4-hydroxyglutarate aldolase and oxaloacetate decarboxylase	36	36	1						641	641	641	EC042_2017.p01___14144	ECP_1794.p01	EC55989_2028.p01___43523	ECABU_c21110.p01	APECO1_900.p01	ECB_01821.p01___62779	c2263.p01___99866	EcolC_1782.p01___80248	E2348C_1975.p01___120957	EcE24377A_2080.p01	ECED1_2055.p01___140760	EAKF1_ch4190.p01	EFER_1223.p01___158418	EKO11_1920.p01___179232	ECW_m2024.p01	ETEC_1883.p01___202222	EcHS_A1942.p01___228155	ECIAI1_1923.p01___246315	ECIAI39_1200.p01___261765	eda	NCTC86_00997	ECO103_2040.p01___284933	ECO111_2358.p01___307834	ECs2560.p01___332167	ECO26_2688.p01___354474	G2583_2302.p01	ECS88_1906.p01___375072	ECSE_2025.p01	ECSF_1708.p01	EcSMS35_1337.p01___392578	SBO_1158.p01	SDY_1136.p01	SF1860.p01	SSON_1298.p01	ECUMN_2147.p01___416822	UTI89_C2053.p01
group_24411		acyl-CoA thioesterase	36	36	1	1	3128				404	404	404	EC042_0762.p01___5428	ECP_0747.p01	EC55989_0721.p01___38303	ECABU_c07820.p01	APECO1_1345.p01	ECB_00696.p01___58291	c0815.p01___94117	EcolC_2919.p01___85029	E2348C_0620.p01___115414	EcE24377A_0765.p01	ECED1_0703.p01___135461	EAKF1_ch0732c.p01	EFER_2368.p01___162963	EKO11_3143.p01___184264	ECW_m0791.p01	ETEC_0747.p01___195453	EcHS_A0789.p01___223658	ECIAI1_0711.p01___241508	ECIAI39_0711.p01___259756	ybgC	NCTC86_02378	ECO103_0731.p01___279690	ECO111_0753.p01___301432	ECs0771.p01___324860	ECO26_0797.p01___346881	G2583_0903.p01	ECS88_0759.p01___370610	ECSE_0796.p01	ECSF_0669.p01	EcSMS35_0759.p01___390318	SBO_0595.p01	SDY_0684.p01	SF0561.p01	SSON_0688.p01	ECUMN_0824.p01___411541	UTI89_C0732.p01
group_24412		putative membrane protein	36	36	1	1	3029				995	998	997	EC042_0885.p01___6201	ECP_0809.p01	EC55989_0839.p01___38772	ECABU_c08370.p01	APECO1_1295.p01	ECB_00762.p01___58577	c0878.p01___94389	EcolC_2848.p01___84713	E2348C_0747.p01___115946	EcE24377A_0860.p01	ECED1_0760.p01___135702	EAKF1_ch0675.p01	EFER_2313.p01___162730	EKO11_3091.p01___184030	ECW_m0851.p01	ETEC_0862.p01___196084	EcHS_A0849.p01___223884	ECIAI1_0831.p01___241997	ECIAI39_0771.p01___260018	ybhG	NCTC86_02318	ECO103_0831.p01___280105	ECO111_0856.p01___301852	ECs0873.p01___325290	ECO26_0921.p01___347385	G2583_1023.p01	ECS88_0813.p01___370839	ECSE_0850.p01	ECSF_0721.p01	EcSMS35_0818.p01___390544	SBO_0683.p01	SDY_0808.p01	SF0745.p01	SSON_0774.p01	ECUMN_0939.p01___412002	UTI89_C0796.p01
group_24413		antimicrobial peptide transporter subunit ; ATP-binding component of ABC superfamily transporter	36	36	1						806	806	806	EC042_1417.p01___9885	ECP_1348.p01	EC55989_1452.p01___41244	ECABU_c15800.p01	APECO1_453.p01	ECB_01267.p01___60594	c1767.p01___97910	EcolC_2335.p01___82536	E2348C_1489.p01___118984	EcE24377A_1497.p01	ECED1_1505.p01___138641	EAKF1_ch0135.p01	EFER_1664.p01___160165	EKO11_2560.p01___181845	ECW_m1386.p01	ETEC_1394.p01___199183	EcHS_A1404.p01___226042	ECIAI1_1315.p01___243933	ECIAI39_1641.p01___263556	sapF	NCTC86_01531	ECO103_1454.p01___282602	ECO111_1673.p01___305134	ECs1867.p01___329349	ECO26_1857.p01___351168	G2583_1637.p01	ECS88_1436.p01___373272	ECSE_1342.p01	ECSF_1278.p01	EcSMS35_1832.p01___394550	SBO_1772.p01	SDY_1377.p01	SF1295.p01	SSON_1850.p01	ECUMN_1595.p01___414639	UTI89_C1567.p01
group_24414		conserved hypothetical protein	36	36	1						854	854	854	EC042_3495.p01___24601	ECP_3293.p01	EC55989_3623.p01___49856	ECABU_c36200.p01	APECO1_3230.p01	ECB_03070.p01___67858	c3965.p01___106725	EcolC_0495.p01___74828	E2348C_3484.p01___127167	EcE24377A_3693.p01	ECED1_3863.p01___147909	EAKF1_ch2734c.p01	EFER_3182.p01___166253	EKO11_0513.p01___173438	ECW_m3477.p01	ETEC_3470.p01___211366	EcHS_A3398.p01___233856	ECIAI1_3353.p01___251999	ECIAI39_3700.p01___271837	yhbJ	NCTC86_03701	ECO103_3952.p01___292717	ECO111_4030.p01___314612	ECs4084.p01___338434	ECO26_4309.p01___361060	G2583_3930.p01	ECS88_3588.p01___381618	ECSE_3489.p01	ECSF_3037.p01	EcSMS35_3501.p01___401055	SBO_3177.p01	SDY_3386.p01	SF3245.p01	SSON_3353.p01	ECUMN_3685.p01___422978	UTI89_C3641.p01
group_24415		L-glutamine:D-fructose-6-phosphate aminotransferase	36	36	1						1829	1829	1829	EC042_4115.p01___29165	ECP_3928.p01	EC55989_4204.p01___52115	ECABU_c42120.p01	APECO1_2732.p01	ECB_03613.p01___70033	c4654.p01___109482	EcolC_4265.p01___90764	E2348C_4039.p01___129430	EcE24377A_4244.p01	ECED1_4419.p01___150065	EAKF1_ch2205.p01	EFER_4027.p01___169497	EKO11_4616.p01___190386	ECW_m4032.p01	ETEC_4020.p01___214835	EcHS_A3944.p01___235988	ECIAI1_3913.p01___254169	ECIAI39_4333.p01___274349	glmS	NCTC86_04273	ECO103_4429.p01___294692	ECO111_4562.p01___316737	ECs4671.p01___340814	ECO26_4849.p01___363278	G2583_4525.p01	ECS88_4151.p01___383809	ECSE_4019.p01	ECSF_3577.p01	EcSMS35_4097.p01___403414	SBO_3758.p01	SDY_4019.p01	SF3809.p01	SSON_3890.p01	ECUMN_4259.p01___425239	UTI89_C4281.p01
group_24416		succinyl-CoA synthetase, beta subunit	36	36	1	1	3179				1166	1166	1166	EC042_0745.p01___5310	ECP_0739.p01	EC55989_0711.p01___38264	ECABU_c07730.p01	APECO1_1351.p01	ECB_00687.p01___58255	c0805.p01___94077	EcolC_2928.p01___85067	E2348C_0607.p01___115362	EcE24377A_0754.p01	ECED1_0697.p01___135434	EAKF1_ch0741c.p01	EFER_2385.p01___163034	EKO11_3152.p01___184302	ECW_m0782.p01	ETEC_0738.p01___195381	EcHS_A0775.p01___223608	ECIAI1_0701.p01___241469	ECIAI39_0685.p01___259649	sucC	NCTC86_02387	ECO103_0721.p01___279654	ECO111_0744.p01___301396	ECs0753.p01___324788	ECO26_0788.p01___346845	G2583_0883.p01	ECS88_0753.p01___370583	ECSE_0787.p01	ECSF_0660.p01	EcSMS35_0740.p01___390242	SBO_0586.p01	SDY_0666.p01	SF0569.p01	SSON_0679.p01	ECUMN_0805.p01___411462	UTI89_C0723.p01
group_24417		modulator for HflB protease specific for phage lambda cII repressor	36	36	1	1	5543				1259	1259	1259	EC042_4647.p01___32919	ECP_4419.p01	EC55989_4729.p01___54157	ECABU_c47320.p01	APECO1_2217.p01	ECB_04041.p01___71821	c5258.p01___111959	EcolC_3839.p01___88906	E2348C_4497.p01___131388	EcE24377A_4732.p01	ECED1_4959.p01___152177	EAKF1_ch1655c.p01	EFER_4227.p01___170260	EKO11_4138.p01___188363	ECW_m4536.p01	ETEC_4520.p01___217925	EcHS_A4416.p01___237815	ECIAI1_4407.p01___256007	ECIAI39_4639.p01___275582	hflK	NCTC86_04829	ECO103_4967.p01___296901	ECO111_5040.p01___318734	ECs5150.p01___342838	ECO26_5340.p01___365292	G2583_5001.p01	ECS88_4760.p01___386083	ECSE_4471.p01	ECSF_4060.p01	EcSMS35_4645.p01___405547	SBO_4282.p01	SDY_4415.p01	SF4329.p01	SSON_4359.p01	ECUMN_4707.p01___427004	UTI89_C4774.p01
group_24418		fused chromosome partitioning protein: putative nucleotide hydrolase ; conserved hypothetical protein ; conserved protein	36	36	1						4451	4460	4459	EC042_1015.p01___7217	ECP_0935.p01	EC55989_0970.p01___39297	ECABU_c09630.p01	APECO1_36.p01	ECB_00928.p01___59245	c1066.p01___95128	EcolC_2672.p01___83970	E2348C_0917.p01___116631	EcE24377A_1023.p01	ECED1_0954.p01___136463	EAKF1_ch0533c.p01	EFER_1068.p01___157805	EKO11_2906.p01___183276	ECW_m1034.p01	ETEC_0992.p01___196944	EcHS_A1031.p01___224594	ECIAI1_0965.p01___242534	ECIAI39_2223.p01___265837	mukB	NCTC86_02047	ECO103_0968.p01___280659	ECO111_0992.p01___302401	ECs1007.p01___325829	ECO26_1050.p01___347912	G2583_1159.p01	ECS88_0952.p01___371372	ECSE_0983.p01	ECSF_0845.p01	EcSMS35_2196.p01___396002	SBO_2212.p01	SDY_2334.p01	SF0920.p01	SSON_0926.p01	ECUMN_1118.p01___412727	UTI89_C0996.p01
group_24419		fused putative transporter subunits of ABC superfamily: ATP-binding components	36	36	1	1	2483				1667	1667	1667	EC042_4888.p01___34520	ECP_4777.p01	EC55989_5053.p01___55424	ECABU_c50280.p01	APECO1_1988.p01	ECB_04267.p01___72716	c5478.p01___112847	EcolC_3665.p01___88194	E2348C_4691.p01___132166	EcE24377A_4990.p01	ECED1_5264.p01___153346	EAKF1_ch1434.p01	EFER_4490.p01___171287	EKO11_3922.p01___187488	ECW_m4753.p01	ETEC_4746.p01___219176	EcHS_A4627.p01___238639	ECIAI1_4615.p01___256827	ECIAI39_4924.p01___276703	yjjK	NCTC86_05097	ECO103_5252.p01___298043	ECO111_5252.p01___319582	ECs5349.p01___343644	ECO26_5597.p01___366310	G2583_5250.p01	ECS88_5074.p01___387292	ECSE_4667.p01	ECSF_4326.p01	EcSMS35_4941.p01___406687	SBO_4454.p01	SDY_4652.p01	SF4423.p01	SSON_4541.p01	ECUMN_5022.p01___428225	UTI89_C5164.p01
group_24420		formate dehydrogenase formation protein	36	36	1						929	929	929	EC042_4265.p01___30291	ECP_4103.p01	EC55989_4368.p01___52775	ECABU_c43960.p01	APECO1_2574.p01	ECB_03776.p01___70722	c4841.p01___110265	EcolC_4127.p01___90148	E2348C_4194.p01___130105	EcE24377A_4420.p01	ECED1_4594.p01___150767	EAKF1_ch2055.p01	EFER_3886.p01___168937	EKO11_4466.p01___189746	ECW_m4200.p01	ETEC_4161.p01___215739	EcHS_A4119.p01___236658	ECIAI1_4095.p01___254841	ECIAI39_3108.p01___269440	fdhE	NCTC86_04443	ECO103_4636.p01___295519	ECO111_4714.p01___317392	ECs4817.p01___341452	ECO26_4695.p01___362617	G2583_4695.p01	ECS88_4339.p01___384515	ECSE_4177.p01	ECSF_3748.p01	EcSMS35_4277.p01___404109	SBO_3905.p01	SDY_3852.p01	SF3967.p01	SSON_4060.p01	ECUMN_4421.p01___425881	UTI89_C4478.p01
group_24421		heat shock chaperone	36	36	1						413	419	413	EC042_4043.p01___28627	ECP_3888.p01	EC55989_4156.p01___51927	ECABU_c41690.p01	APECO1_2770.p01	ECB_03570.p01___69861	c4607.p01___109302	EcolC_0016.p01___72828	E2348C_3997.p01___129264	EcE24377A_4195.p01	ECED1_4378.p01___149897	EAKF1_ch2245.p01	EFER_3982.p01___169317	EKO11_0016.p01___171397	ECW_m3986.p01	ETEC_3977.p01___214545	EcHS_A3899.p01___235811	ECIAI1_3865.p01___253977	ECIAI39_4289.p01___274169	ibpA	NCTC86_04231	ECO103_4471.p01___294860	ECO111_4514.p01___316553	ECs4627.p01___340638	ECO26_4895.p01___363460	G2583_4481.p01	ECS88_4110.p01___383641	ECSE_3973.p01	ECSF_3531.p01	EcSMS35_4052.p01___403237	SBO_3684.p01	SDY_4173.p01	SF3776.p01	SSON_3638.p01	ECUMN_4218.p01___425071	UTI89_C4238.p01
group_24422		UDP-GlcNAc:undecaprenylphosphate GlcNAc-1-phosphate transferase	36	36	1	1	12501				1088	1103	1102	EC042_4161.p01___29525	ECP_3975.p01	EC55989_4256.p01___52321	ECABU_c42630.p01	APECO1_2690.p01	ECB_03662.p01___70242	c4704.p01___109704	EcolC_4219.p01___90560	E2348C_4085.p01___129633	EcE24377A_4295.p01	ECED1_4469.p01___150267	EAKF1_ch2154c.p01	EFER_3720.p01___168344	EKO11_4572.p01___190193	ECW_m4082.p01	ETEC_4066.p01___215131	EcHS_A4001.p01___236201	ECIAI1_3971.p01___254375	ECIAI39_3003.p01___268992	wecA	NCTC86_04328	ECO103_4380.p01___294482	ECO111_4610.p01___316948	ECs4717.p01___341016	ECO26_4802.p01___363072	G2583_4578.p01	ECS88_4206.p01___384011	ECSE_4067.p01	ECSF_3624.p01	EcSMS35_4148.p01___403608	SBO_3795.p01	SDY_3964.p01	SF3858.p01	SSON_3956.p01	ECUMN_4309.p01___425441	UTI89_C4340.p01
group_24423		DNA helicase and single-stranded DNA-dependent ATPase	36	36	1						2021	2036	2021	EC042_4155.p01___29476	ECP_3969.p01	EC55989_4249.p01___52293	ECABU_c42580.p01	APECO1_2695.p01	ECB_03656.p01___70218	c4698.p01___109676	EcolC_4225.p01___90584	E2348C_4078.p01___129605	EcE24377A_4288.p01	ECED1_4462.p01___150239	EAKF1_ch2160c.p01	EFER_3726.p01___168364	EKO11_4579.p01___190221	ECW_m4076.p01	ETEC_4060.p01___215091	EcHS_A3994.p01___236173	ECIAI1_3964.p01___254347	ECIAI39_3009.p01___269020	rep	NCTC86_04322	ECO103_4387.p01___294510	ECO111_4603.p01___316920	ECs4711.p01___340992	ECO26_4809.p01___363100	G2583_4571.p01	ECS88_4199.p01___383983	ECSE_4060.p01	ECSF_3617.p01	EcSMS35_4142.p01___403584	SBO_3788.p01	SDY_3971.p01	SF3851.p01	SSON_3949.p01	ECUMN_4302.p01___425413	UTI89_C4332.p01
group_24424		proline transporter	36	36	1						1373	1376	1373	EC042_0434.p01___3034	ECP_0461.p01	EC55989_0411.p01___37054	ECABU_c04800.p01	APECO1_1608.p01	ECB_00350.p01___56901	c0512.p01___92894	EcolC_3231.p01___86355	E2348C_0337.p01___114262	EcE24377A_0432.p01	ECED1_0425.p01___134349	EAKF1_ch1037c.p01	EFER_2623.p01___163988	EKO11_3447.p01___185516	ECW_m0471.p01	ETEC_0455.p01___193571	EcHS_A0472.p01___222429	ECIAI1_0402.p01___240268	ECIAI39_0280.p01___258016	proY	NCTC86_02764	ECO103_0376.p01___278258	ECO111_0431.p01___300135	ECs0452.p01___323554	ECO26_0434.p01___345418	G2583_0510.p01	ECS88_0397.p01___369181	ECSE_0423.p01	ECSF_0362.p01	EcSMS35_0433.p01___389043	SBO_0296.p01	SDY_0335.p01	SF0339.p01	SSON_0379.p01	ECUMN_0439.p01___409978	UTI89_C0424.p01
group_24425		DNA-binding transcriptional dual regulator of siderophore biosynthesis and transport	36	36	1						446	446	446	EC042_0711.p01___5045	ECP_0703.p01	EC55989_0669.p01___38100	ECABU_c07360.p01	APECO1_1381.p01	ECB_00640.p01___58070	c0770.p01___93937	EcolC_2973.p01___85249	E2348C_0574.p01___115232	EcE24377A_0711.p01	ECED1_0664.p01___135304	EAKF1_ch0779.p01	EFER_2426.p01___163198	EKO11_3194.p01___184469	ECW_m0735.p01	ETEC_0700.p01___195129	EcHS_A0730.p01___223431	ECIAI1_0661.p01___241313	ECIAI39_0640.p01___259469	fur	NCTC86_02432	ECO103_0679.p01___279495	ECO111_0702.p01___301235	ECs0714.p01___324630	ECO26_0747.p01___346684	G2583_0844.p01	ECS88_0719.p01___370453	ECSE_0745.p01	ECSF_0621.p01	EcSMS35_0705.p01___390105	SBO_0545.p01	SDY_0623.p01	SF0610.p01	SSON_0637.p01	ECUMN_0768.p01___411314	UTI89_C0687.p01
group_24426		iron-enterobactin transporter subunit ; membrane component of ABC superfamily	36	36	1	1	3398				1004	1016	1006	EC042_0628.p01___4453	ECP_0622.p01	EC55989_0582.p01___37745	ECABU_c06400.p01	APECO1_1459.p01	ECB_00557.p01___57723	c0677.p01___93549	EcolC_3054.p01___85606	E2348C_0492.p01___114885	EcE24377A_0610.p01	ECED1_0587.p01___134984	EAKF1_ch0871.p01	EFER_2504.p01___163515	EKO11_3275.p01___184819	ECW_m0645.p01	ETEC_0620.p01___194641	EcHS_A0641.p01___223096	ECIAI1_0574.p01___240957	ECIAI39_0567.p01___259153	fepD	NCTC86_02524	ECO103_0598.p01___279149	ECO111_0620.p01___300889	ECs0629.p01___324269	ECO26_0665.p01___346336	G2583_0753.p01	ECS88_0629.p01___370095	ECSE_0657.p01	ECSF_0531.p01	EcSMS35_0610.p01___389738	SBO_0451.p01	SDY_0521.p01	SF0504.p01	SSON_0541.p01	ECUMN_0684.p01___410965	UTI89_C0592.p01
group_24427		anti-sigma factor	36	36	1	1	17241				956	956	956	EC042_2775.p01___19753	ECP_2573.p01	EC55989_2860.p01___46833	ECABU_c28730.p01	APECO1_3960.p01	ECB_02465.p01___65389	c3095.p01___103217	EcolC_1106.p01___77416	E2348C_2848.p01___124528	EcE24377A_2857.p01	ECED1_3001.p01___144510	EAKF1_ch3431.p01	EFER_0503.p01___155576	EKO11_1162.p01___176104	ECW_m2800.p01	ETEC_2784.p01___207412	EcHS_A2726.p01___231185	ECIAI1_2684.p01___249372	ECIAI39_2776.p01___268054	rseB	NCTC86_00238	ECO103_3149.p01___289443	ECO111_3297.p01___311630	ECs3437.p01___335752	ECO26_3618.p01___358222	G2583_3153.p01	ECS88_2745.p01___378335	ECSE_2859.p01	ECSF_2410.p01	EcSMS35_2724.p01___398090	SBO_2599.p01	SDY_2812.p01	SF2633.p01	SSON_2695.p01	ECUMN_2893.p01___419830	UTI89_C2893.p01
group_24428		nitrate/nitrite transporter	36	36	1						1385	1397	1391	EC042_1281.p01___9059	ECP_1273.p01	EC55989_1321.p01___40707	ECABU_c14990.p01	APECO1_340.p01	ECB_01201.p01___60336	c1684.p01___97572	EcolC_2400.p01___82821	E2348C_1347.p01___118389	EcE24377A_1374.p01	ECED1_1373.p01___138140	EAKF1_ch0216c.p01	EFER_1737.p01___160458	EKO11_2626.p01___182119	ECW_m1316.p01	ETEC_1330.p01___198814	EcHS_A1333.p01___225767	ECIAI1_1246.p01___243643	ECIAI39_1562.p01___263228	narK	NCTC86_01695	ECO103_1328.p01___282091	ECO111_1554.p01___304658	ECs1728.p01___328771	ECO26_1739.p01___350704	G2583_1496.p01	ECS88_1293.p01___372716	ECSE_1277.p01	ECSF_1201.p01	EcSMS35_1916.p01___394884	SBO_1843.p01	SDY_1278.p01	SF1226.p01	SSON_1953.p01	ECUMN_1522.p01___414340	UTI89_C1420.p01
group_24429		peptide chain release factor RF-1	36	36	1						1082	1082	1082	EC042_1268.p01___8952	ECP_1259.p01	EC55989_1307.p01___40645	ECABU_c14820.p01	APECO1_328.p01	ECB_01186.p01___60276	c1669.p01___97512	EcolC_2415.p01___82883	E2348C_1334.p01___118334	EcE24377A_1359.p01	ECED1_1359.p01___138081	EAKF1_ch0236c.p01	EFER_1750.p01___160510	EKO11_2643.p01___182179	ECW_m1297.p01	ETEC_1315.p01___198718	EcHS_A1316.p01___225699	ECIAI1_1232.p01___243584	ECIAI39_1547.p01___263162	prfA	NCTC86_01714	ECO103_1313.p01___282031	ECO111_1540.p01___304602	ECs1716.p01___328723	ECO26_1724.p01___350644	G2583_1482.p01	ECS88_1279.p01___372657	ECSE_1261.p01	ECSF_1187.p01	EcSMS35_1931.p01___394944	SBO_1856.p01	SDY_1260.p01	SF1214.p01	SSON_1967.p01	ECUMN_1508.p01___414278	UTI89_C1405.p01
group_24430		chaperone for lipoproteins	36	36	1						611	614	613	EC042_0983.p01___6967	ECP_0905.p01	EC55989_0936.p01___39161	ECABU_c09320.p01	APECO1_1198.p01	ECB_00895.p01___59113	c1028.p01___94988	EcolC_2705.p01___84108	E2348C_0887.p01___116515	EcE24377A_0966.p01	ECED1_0865.p01___136111	EAKF1_ch0579c.p01	EFER_1040.p01___157697	EKO11_2946.p01___183426	ECW_m1001.p01	ETEC_0959.p01___196725	EcHS_A0996.p01___224467	ECIAI1_0931.p01___242398	ECIAI39_2257.p01___265973	lolA	NCTC86_02083	ECO103_0934.p01___280527	ECO111_0959.p01___302269	ECs0976.p01___325705	ECO26_1017.p01___347780	G2583_1128.p01	ECS88_0922.p01___371252	ECSE_0949.p01	ECSF_0815.p01	EcSMS35_2229.p01___396134	SBO_0824.p01	SDY_2370.p01	SF0850.p01	SSON_0892.p01	ECUMN_1086.p01___412599	UTI89_C0906.p01
group_24431		tryptophan synthase, beta subunit	36	36	1	1	20251				1193	1193	1193	EC042_1387.p01___9684	ECP_1309.p01	EC55989_1419.p01___41105	ECABU_c15420.p01	APECO1_422.p01	ECB_01235.p01___60471	c1726.p01___97747	EcolC_2366.p01___82664	E2348C_1451.p01___118828	EcE24377A_1460.p01	ECED1_1468.p01___138493	EAKF1_ch0173.p01	EFER_1695.p01___160293	EKO11_2590.p01___181967	ECW_m1353.p01	ETEC_1363.p01___199024	EcHS_A1370.p01___225906	ECIAI1_1281.p01___243790	ECIAI39_1598.p01___263374	trpB	NCTC86_01564	ECO103_1423.p01___282480	ECO111_1641.p01___305012	ECs1833.p01___329213	ECO26_1826.p01___351046	G2583_1600.p01	ECS88_1396.p01___373116	ECSE_1310.p01	ECSF_1239.p01	EcSMS35_1871.p01___394706	SBO_1805.p01	SDY_1329.p01	SF1264.p01	SSON_1882.p01	ECUMN_1560.p01___414499	UTI89_C1530.p01
group_24432		S-adenosylmethionine synthetase	36	36	1						1154	1166	1154	EC042_3149.p01___22283	ECP_2935.p01	EC55989_3235.p01___48316	ECABU_c32280.p01	APECO1_3589.p01	ECB_02772.p01___66661	c3528.p01___104981	EcolC_0772.p01___75995	E2348C_3195.p01___125970	EcE24377A_3284.p01	ECED1_3405.p01___146112	EAKF1_ch3050c.p01	EFER_2881.p01___165023	EKO11_0786.p01___174571	ECW_m3200.p01	ETEC_3132.p01___209408	EcHS_A3099.p01___232662	ECIAI1_3075.p01___250871	ECIAI39_3360.p01___270478	metK	NCTC86_03348	ECO103_3522.p01___290977	ECO111_3690.p01___313233	ECs3818.p01___337339	ECO26_4041.p01___359973	G2583_3601.p01	ECS88_3224.p01___380193	ECSE_3210.p01	ECSF_2740.p01	EcSMS35_3084.p01___399508	SBO_3048.p01	SDY_3130.p01	SF2933.p01	SSON_3096.p01	ECUMN_3294.p01___421445	UTI89_C3331.p01
group_24433		tRNA-guanine transglycosylase	36	36	1						1127	1127	1127	EC042_0439.p01___3058	ECP_0465.p01	EC55989_0415.p01___37070	ECABU_c04840.p01	APECO1_1604.p01	ECB_00354.p01___56914	c0516.p01___92910	EcolC_3227.p01___86338	E2348C_0341.p01___114278	EcE24377A_0436.p01	ECED1_0429.p01___134365	EAKF1_ch1033c.p01	EFER_2619.p01___163972	EKO11_3443.p01___185500	ECW_m0475.p01	ETEC_0459.p01___193587	EcHS_A0476.p01___222445	ECIAI1_0406.p01___240284	ECIAI39_0275.p01___257996	tgt	NCTC86_02760	ECO103_0380.p01___278274	ECO111_0436.p01___300151	ECs0457.p01___323574	ECO26_0438.p01___345434	G2583_0515.p01	ECS88_0401.p01___369197	ECSE_0427.p01	ECSF_0366.p01	EcSMS35_0438.p01___389063	SBO_0300.p01	SDY_0328.p01	SF0343.p01	SSON_0383.p01	ECUMN_0444.p01___409998	UTI89_C0428.p01
group_24434		GMP synthetase (glutamine aminotransferase)	36	36	1	1	17396				1577	1577	1577	EC042_2708.p01___19276	ECP_2509.p01	EC55989_2792.p01___46555	ECABU_c28090.p01	APECO1_4019.p01	ECB_02399.p01___65127	c3026.p01___102945	EcolC_1170.p01___77681	E2348C_2782.p01___124247	EcE24377A_2791.p01	ECED1_2931.p01___144228	EAKF1_ch3494c.p01	EFER_0668.p01___156239	EKO11_1226.p01___176364	ECW_m2731.p01	ETEC_2664.p01___206835	EcHS_A2658.p01___230900	ECIAI1_2559.p01___248860	ECIAI39_2705.p01___267749	guaA	NCTC86_00310	ECO103_3024.p01___288935	ECO111_3231.p01___311359	ECs3369.p01___335480	ECO26_3554.p01___357951	G2583_3031.p01	ECS88_2679.p01___378069	ECSE_2793.p01	ECSF_2348.p01	EcSMS35_2656.p01___397818	SBO_2531.p01	SDY_2703.p01	SF2553.p01	SSON_2589.p01	ECUMN_2823.p01___419540	UTI89_C2825.p01
group_24435		conserved hypothetical protein	36	36	1						671	671	671	EC042_2971.p01___21066	ECP_2755.p01	EC55989_3051.p01___47591	ECABU_c30430.p01	APECO1_3756.p01	ECB_02622.p01___66048	c3335.p01___104203	EcolC_0935.p01___76683	E2348C_3044.p01___125340	EcE24377A_3080.p01	ECED1_3225.p01___145391	EAKF1_ch3234.p01	EFER_0293.p01___154772	EKO11_0992.p01___175382	ECW_m2985.p01	ETEC_2970.p01___208456	EcHS_A2918.p01___231935	ECIAI1_2883.p01___250114	ECIAI39_2968.p01___268839	queE	NCTC86_03156	ECO103_3320.p01___290157	ECO111_3501.p01___312474	ECs3633.p01___336575	ECO26_3847.p01___359172	G2583_3426.p01	ECS88_3041.p01___379466	ECSE_3034.p01	ECSF_2570.p01	EcSMS35_2910.p01___398817	SBO_2656.p01	SDY_2981.p01	SF2790.p01	SSON_2930.p01	ECUMN_3104.p01___420667	UTI89_C3140.p01
group_24436		dihydroxyacid dehydratase	36	36	1	1	12489				1850	1850	1850	EC042_4149.p01___29438	ECP_3964.p01	EC55989_4243.p01___52269	ECABU_c42530.p01	APECO1_2700.p01	ECB_03649.p01___70193	c4693.p01___109656	EcolC_4231.p01___90605	E2348C_4073.p01___129585	EcE24377A_4282.p01	ECED1_4457.p01___150219	EAKF1_ch2170c.p01	EFER_3731.p01___168384	EKO11_4585.p01___190245	ECW_m4070.p01	ETEC_4054.p01___215062	EcHS_A3988.p01___236152	ECIAI1_3958.p01___254323	ECIAI39_3015.p01___269044	ilvD	NCTC86_04316	ECO103_4393.p01___294534	ECO111_4597.p01___316896	ECs4705.p01___340968	ECO26_4815.p01___363124	G2583_4565.p01	ECS88_4194.p01___383963	ECSE_4054.p01	ECSF_3612.p01	EcSMS35_4137.p01___403564	SBO_3782.p01	SDY_3977.p01	SF3846.p01	SSON_3942.p01	ECUMN_4297.p01___425393	UTI89_C4327.p01
group_24437		30S ribosomal subunit protein S1	36	36	1	1	23263				1673	1673	1673	EC042_1001.p01___7130	ECP_0922.p01	EC55989_0956.p01___39241	ECABU_c09490.p01	APECO1_23.p01	ECB_00915.p01___59193	c1049.p01___95066	EcolC_2685.p01___84024	E2348C_0904.p01___116579	EcE24377A_1008.p01	ECED1_0938.p01___136399	EAKF1_ch0546c.p01	EFER_1055.p01___157753	EKO11_2919.p01___183328	ECW_m1021.p01	ETEC_0979.p01___196869	EcHS_A1017.p01___224545	ECIAI1_0952.p01___242482	ECIAI39_2236.p01___265889	rpsA	NCTC86_02061	ECO103_0954.p01___280607	ECO111_0979.p01___302349	ECs0994.p01___325777	ECO26_1037.p01___347860	G2583_1146.p01	ECS88_0939.p01___371320	ECSE_0970.p01	ECSF_0832.p01	EcSMS35_2209.p01___396054	SBO_2199.p01	SDY_2347.p01	SF0907.p01	SSON_0913.p01	ECUMN_1104.p01___412671	UTI89_C0982.p01
group_24438		prolipoprotein signal peptidase (signal peptidase II)	36	36	1	1	2410				494	494	494	EC042_0029.p01___216	ECP_0025.p01	EC55989_0026.p01___35529	ECABU_c00270.p01	APECO1_1956.p01	ECB_00031.p01___55606	c0031.p01___91002	EcolC_3628.p01___88042	E2348C_0027.p01___113009	EcE24377A_0027.p01	ECED1_0024.p01___132805	EAKF1_ch1397c.p01	EFER_0020.p01___153715	EKO11_3886.p01___187343	ECW_m0026.p01	ETEC_0027.p01___191189	EcHS_A0029.p01___220682	ECIAI1_0028.p01___238801	ECIAI39_0028.p01___256997	lspA	NCTC86_00030	ECO103_0028.p01___276855	ECO111_0027.p01___298522	ECs0030.p01___321838	ECO26_0027.p01___343795	G2583_0028.p01	ECS88_0026.p01___367748	ECSE_0025.p01	ECSF_0028.p01	EcSMS35_0025.p01___387437	SBO_0026.p01	SDY_0049.p01	SF0023.p01	SSON_0032.p01	ECUMN_0028.p01___408344	UTI89_C0029.p01
group_24439		arginine 3rd transport system permease protein	36	36	1	1	19009				668	668	668	EC042_0952.p01___6736	ECP_0876.p01	EC55989_0906.p01___39042	ECABU_c09020.p01	APECO1_1232.p01	ECB_00866.p01___58994	c0994.p01___94853	EcolC_2735.p01___84239	E2348C_0858.p01___116396	EcE24377A_0934.p01	ECED1_0826.p01___135964	EAKF1_ch0612.p01	EFER_1004.p01___157560	EKO11_2975.p01___183552	ECW_m0969.p01	ETEC_0928.p01___196535	EcHS_A0965.p01___224344	ECIAI1_0900.p01___242275	ECIAI39_0841.p01___260304	artM	NCTC86_02251	ECO103_0905.p01___280408	ECO111_0930.p01___302150	ECs0944.p01___325574	ECO26_0988.p01___347661	G2583_1095.p01	ECS88_0879.p01___371105	ECSE_0919.p01	ECSF_0786.p01	EcSMS35_0889.p01___390828	SBO_0795.p01	SDY_2407.p01	SF0815.p01	SSON_0846.p01	ECUMN_1054.p01___412468	UTI89_C0864.p01
group_24484		glucose-1-phosphate thymidylyltransferase	36	36	1						881	881	881	EC042_4166.p01___29555	ECP_3980.p01	EC55989_4261.p01___52341	ECABU_c42680.p01	APECO1_2686.p01	ECB_03667.p01___70262	c4709.p01___109724	EcolC_4214.p01___90539	E2348C_4090.p01___129653	EcE24377A_4300.p01	ECED1_4474.p01___150287	EAKF1_ch2148c.p01	EFER_3715.p01___168324	EKO11_4567.p01___190173	ECW_m4087.p01	ETEC_4071.p01___215155	EcHS_A4006.p01___236221	ECIAI1_3976.p01___254395	ECIAI39_2998.p01___268972	rffH	NCTC86_04333	ECO103_4375.p01___294462	ECO111_4615.p01___316968	ECs4722.p01___341036	ECO26_4797.p01___363052	G2583_4583.p01	ECS88_4211.p01___384031	ECSE_4072.p01	ECSF_3629.p01	EcSMS35_4153.p01___403628	SBO_3800.p01	SDY_3959.p01	SF3863.p01	SSON_3961.p01	ECUMN_4314.p01___425461	UTI89_C4345.p01
group_24485		N-acetyl glucosamine-1-phosphate uridyltransferase	36	36	1						1370	1370	1370	EC042_4116.p01___29177	ECP_3929.p01	EC55989_4205.p01___52119	ECABU_c42130.p01	APECO1_2731.p01	ECB_03614.p01___70037	c4655.p01___109486	EcolC_4264.p01___90760	E2348C_4040.p01___129434	EcE24377A_4245.p01	ECED1_4420.p01___150069	EAKF1_ch2204.p01	EFER_4028.p01___169501	EKO11_4615.p01___190382	ECW_m4033.p01	ETEC_4021.p01___214840	EcHS_A3945.p01___235992	ECIAI1_3914.p01___254173	ECIAI39_4334.p01___274353	glmU	NCTC86_04274	ECO103_4428.p01___294688	ECO111_4563.p01___316742	ECs4672.p01___340818	ECO26_4848.p01___363274	G2583_4526.p01	ECS88_4152.p01___383813	ECSE_4020.p01	ECSF_3578.p01	EcSMS35_4098.p01___403418	SBO_3757.p01	SDY_4018.p01	SF3810.p01	SSON_3889.p01	ECUMN_4260.p01___425243	UTI89_C4282.p01
group_24486		fused aspartokinase II ; homoserine dehydrogenase II	36	36	1	1	13391				2432	2432	2432	EC042_4314.p01___30631	ECP_4149.p01	EC55989_4422.p01___52977	ECABU_c44470.p01	APECO1_2531.p01	ECB_03826.p01___70922	c4893.p01___110469	EcolC_4075.p01___89938	E2348C_4244.p01___130305	EcE24377A_4480.p01	ECED1_4643.p01___150947	EAKF1_ch1973c.p01	EFER_3831.p01___168725	EKO11_4371.p01___189364	ECW_m4297.p01	ETEC_4209.p01___216028	EcHS_A4174.p01___236874	ECIAI1_4149.p01___255041	ECIAI39_3054.p01___269228	metL	NCTC86_04496	ECO103_4697.p01___295769	ECO111_4766.p01___317599	ECs4869.p01___341662	ECO26_4644.p01___362415	G2583_4752.p01	ECS88_4391.p01___384695	ECSE_4234.p01	ECSF_3800.p01	EcSMS35_4382.p01___404529	SBO_3960.p01	SDY_3775.p01	SF4018.p01	SSON_4114.p01	ECUMN_4470.p01___426067	UTI89_C4525.p01
group_24487		30S ribosomal subunit protein S15	36	36	1						269	269	269	EC042_3456.p01___24331	ECP_3253.p01	EC55989_3585.p01___49698	ECABU_c35770.p01	APECO1_3265.p01	ECB_03032.p01___67700	c3921.p01___106546	EcolC_0533.p01___74996	E2348C_3446.p01___127006	EcE24377A_3649.p01	ECED1_3825.p01___147751	EAKF1_ch2771.p01	EFER_3144.p01___166095	EKO11_0551.p01___173603	ECW_m3436.p01	ETEC_3432.p01___211136	EcHS_A3357.p01___233691	ECIAI1_3315.p01___251841	ECIAI39_3662.p01___271679	rpsO	NCTC86_03658	ECO103_3914.p01___292559	ECO111_3989.p01___314445	ECs4046.p01___338276	ECO26_4271.p01___360902	G2583_3890.p01	ECS88_3549.p01___381460	ECSE_3451.p01	ECSF_2999.p01	EcSMS35_3461.p01___400897	SBO_3217.p01	SDY_3344.p01	SF3206.p01	SSON_3311.p01	ECUMN_3647.p01___422820	UTI89_C3595.p01
group_24488		molybdopterin synthase, large subunit	36	36	1	1	3043				452	452	452	EC042_0869.p01___6088	ECP_0799.p01	EC55989_0828.p01___38728	ECABU_c08270.p01	APECO1_1305.p01	ECB_00752.p01___58537	c0867.p01___94346	EcolC_2858.p01___84754	E2348C_0737.p01___115906	EcE24377A_0848.p01	ECED1_0750.p01___135662	EAKF1_ch0685c.p01	EFER_2326.p01___162782	EKO11_3101.p01___184071	ECW_m0841.p01	ETEC_0850.p01___195991	EcHS_A0839.p01___223844	ECIAI1_0820.p01___241953	ECIAI39_0761.p01___259978	moaE	NCTC86_02329	ECO103_0820.p01___280061	ECO111_0846.p01___301812	ECs0863.p01___325250	ECO26_0911.p01___347345	G2583_1013.p01	ECS88_0802.p01___370799	ECSE_0839.p01	ECSF_0711.p01	EcSMS35_0808.p01___390504	SBO_0672.p01	SDY_0821.p01	SF0735.p01	SSON_0764.p01	ECUMN_0928.p01___411962	UTI89_C0785.p01
group_24489		2,3,4,5-tetrahydropyridine-2-carboxylate N-succinyltransferase	36	36	1						824	824	824	EC042_0164.p01___1200	ECP_0174.p01	EC55989_0159.p01___36069	ECABU_c01780.p01	APECO1_1821.p01	ECB_00164.p01___56135	c0201.p01___91669	EcolC_3494.p01___87479	E2348C_0171.p01___113581	EcE24377A_0169.p01	ECED1_0171.p01___133384	EAKF1_ch1248.p01	EFER_0188.p01___154369	EKO11_3752.p01___186789	ECW_m0161.p01	ETEC_0161.p01___192010	EcHS_A0168.p01___221233	ECIAI1_0163.p01___239349	ECIAI39_0168.p01___257565	dapD	NCTC86_00177	ECO103_0164.p01___277400	ECO111_0167.p01___299083	ECs0168.p01___322390	ECO26_0168.p01___344361	G2583_0168.p01	ECS88_0175.p01___368335	ECSE_0165.p01	ECSF_0181.p01	EcSMS35_0176.p01___388041	SBO_0154.p01	SDY_0182.p01	SF0156.p01	SSON_0178.p01	ECUMN_0162.p01___408882	UTI89_C0180.p01
group_24490		1-hydroxy-2-methyl-2-(E)-butenyl 4-diphosphate synthase	36	36	1						1118	1127	1118	EC042_2719.p01___19364	ECP_2520.p01	EC55989_2800.p01___46590	ECABU_c28200.p01	APECO1_4009.p01	ECB_02407.p01___65159	c3037.p01___102989	EcolC_1162.p01___77648	E2348C_2798.p01___124316	EcE24377A_2799.p01	ECED1_2946.p01___144287	EAKF1_ch3485.p01	EFER_0657.p01___156195	EKO11_1218.p01___176331	ECW_m2740.p01	ETEC_2672.p01___206874	EcHS_A2666.p01___230935	ECIAI1_2567.p01___248895	ECIAI39_2716.p01___267796	ispG	NCTC86_00301	ECO103_3032.p01___288970	ECO111_3239.p01___311394	ECs3377.p01___335512	ECO26_3562.p01___357986	G2583_3040.p01	ECS88_2691.p01___378116	ECSE_2801.p01	ECSF_2359.p01	EcSMS35_2667.p01___397862	SBO_2539.p01	SDY_2711.p01	SF2561.p01	SSON_2597.p01	ECUMN_2835.p01___419584	UTI89_C2836.p01
group_24491		putative acyltransferase with acyl-CoA N-acyltransferase domain	36	36	1						503	503	503	EC042_3445.p01___24248	ECP_3244.p01	EC55989_3576.p01___49659	ECABU_c35670.p01	APECO1_3274.p01	ECB_03023.p01___67664	c3909.p01___106498	EcolC_0542.p01___75033	E2348C_3437.p01___126967	EcE24377A_3637.p01	ECED1_3816.p01___147712	EAKF1_ch2783.p01	EFER_3119.p01___165992	EKO11_0561.p01___173640	ECW_m3426.p01	ETEC_3423.p01___211082	EcHS_A3348.p01___233652	ECIAI1_3306.p01___251802	ECIAI39_3653.p01___271640	yhbS	NCTC86_03648	ECO103_3905.p01___292520	ECO111_3980.p01___314406	ECs4037.p01___338240	ECO26_4261.p01___360858	G2583_3880.p01	ECS88_3540.p01___381421	ECSE_3442.p01	ECSF_2990.p01	EcSMS35_3450.p01___400857	SBO_3226.p01	SDY_3335.p01	SF3197.p01	SSON_3302.p01	ECUMN_3636.p01___422773	UTI89_C3583.p01
group_24492		threonine deaminase	36	36	1						1544	1547	1544	EC042_4150.p01___29446	ECP_3965.p01	EC55989_4244.p01___52273	ECABU_c42540.p01	APECO1_2699.p01	ECB_03650.p01___70197	c4694.p01___109660	EcolC_4230.p01___90601	E2348C_4074.p01___129589	EcE24377A_4284.p01	ECED1_4458.p01___150223	EAKF1_ch2169c.p01	EFER_3730.p01___168380	EKO11_4584.p01___190241	ECW_m4071.p01	ETEC_4055.p01___215067	EcHS_A3989.p01___236156	ECIAI1_3959.p01___254327	ECIAI39_3014.p01___269040	ilvA	NCTC86_04317	ECO103_4392.p01___294530	ECO111_4598.p01___316900	ECs4706.p01___340972	ECO26_4814.p01___363120	G2583_4566.p01	ECS88_4195.p01___383967	ECSE_4055.p01	ECSF_3613.p01	EcSMS35_4139.p01___403568	SBO_3783.p01	SDY_3976.p01	SF3847.p01	SSON_3943.p01	ECUMN_4298.p01___425397	UTI89_C4328.p01
group_24493		DNA mismatch repair protein MutS	36	36	1	1	17021				2561	2582	2561	EC042_2928.p01___20802	ECP_2711.p01	EC55989_3000.p01___47399	ECABU_c30060.p01	APECO1_3791.p01	ECB_02583.p01___65890	c3294.p01___104042	EcolC_0979.p01___76867	E2348C_2999.p01___125162	EcE24377A_3030.p01	ECED1_3186.p01___145239	EAKF1_ch3265c.p01	EFER_0334.p01___154920	EKO11_1040.p01___175577	ECW_m2935.p01	ETEC_2924.p01___208213	EcHS_A2871.p01___231747	ECIAI1_2828.p01___249914	ECIAI39_2923.p01___268667	mutS	NCTC86_03112	ECO103_3271.p01___289965	ECO111_3453.p01___312282	ECs3589.p01___336399	ECO26_3798.p01___358980	G2583_3383.p01	ECS88_3000.p01___379314	ECSE_2981.p01	ECSF_2527.p01	EcSMS35_2860.p01___398617	SBO_2787.p01	SDY_2933.p01	SF2752.p01	SSON_2880.p01	ECUMN_3057.p01___420487	UTI89_C3098.p01
group_24494		50S ribosomal subunit protein L3	36	36	1	1	7857				629	629	629	EC042_3595.p01___25320	ECP_3408.p01	EC55989_3736.p01___50293	ECABU_c37410.p01	APECO1_3131.p01	ECB_03171.p01___68283	c4091.p01___107233	EcolC_0393.p01___74389	E2348C_3583.p01___127589	EcE24377A_3803.p01	ECED1_3983.p01___148377	EAKF1_ch2631.p01	EFER_3303.p01___166705	EKO11_0411.p01___173009	ECW_m3589.p01	ETEC_3572.p01___211972	EcHS_A3514.p01___234304	ECIAI1_3469.p01___252434	ECIAI39_3814.p01___272304	rplC	NCTC86_03822	ECO103_4052.p01___293144	ECO111_4141.p01___315075	ECs4185.p01___338860	ECO26_4422.p01___361532	G2583_4038.p01	ECS88_3707.p01___382072	ECSE_3595.p01	ECSF_3145.p01	EcSMS35_3615.p01___401497	SBO_3314.p01	SDY_3496.p01	SF3352.p01	SSON_3461.p01	ECUMN_3793.p01___423410	UTI89_C3775.p01
group_24495		GTP hydrolase involved in nickel liganding into hydrogenases	36	36	1	1	17049				872	872	872	EC042_2921.p01___20753	ECP_2690.p01	EC55989_2994.p01___47375	ECABU_c29980.p01	APECO1_3798.p01	ECB_02577.p01___65866	c3287.p01___104014	EcolC_0985.p01___76891	E2348C_2992.p01___125134	EcE24377A_3015.p01	ECED1_3179.p01___145211	EAKF1_ch3272c.p01	EFER_0350.p01___154984	EKO11_1047.p01___175605	ECW_m2928.p01	ETEC_2918.p01___208183	EcHS_A2864.p01___231719	ECIAI1_2822.p01___249890	ECIAI39_2916.p01___268639	hypB	NCTC86_03105	ECO103_3265.p01___289941	ECO111_3447.p01___312258	ECs3583.p01___336375	ECO26_3792.p01___358956	G2583_3376.p01	ECS88_2992.p01___379286	ECSE_2975.p01	ECSF_2520.p01	EcSMS35_2852.p01___398585	SBO_2793.p01	SDY_2924.p01	SF2744.p01	SSON_2874.p01	ECUMN_3050.p01___420459	UTI89_C3090.p01
group_24496		DNA gyrase subunit B	36	36	1	1	12351				2414	2417	2414	EC042_4055.p01___28714	ECP_3900.p01	EC55989_4168.p01___51975	ECABU_c41810.p01	APECO1_2758.p01	ECB_03582.p01___69909	c4621.p01___109352	EcolC_0004.p01___72778	E2348C_4010.p01___129316	EcE24377A_4209.p01	ECED1_4390.p01___149945	EAKF1_ch2234.p01	EFER_3994.p01___169365	EKO11_0004.p01___171347	ECW_m3998.p01	ETEC_3989.p01___214618	EcHS_A3912.p01___235863	ECIAI1_3877.p01___254025	ECIAI39_4303.p01___274225	gyrB	NCTC86_04244	ECO103_4459.p01___294812	ECO111_4526.p01___316601	ECs4634.p01___340666	ECO26_4883.p01___363414	G2583_4488.p01	ECS88_4122.p01___383689	ECSE_3985.p01	ECSF_3543.p01	EcSMS35_4064.p01___403285	SBO_3678.p01	SDY_4181.p01	SF3765.p01	SSON_3649.p01	ECUMN_4230.p01___425119	UTI89_C4249.p01
group_24497		conserved hypothetical protein	36	36	1						467	467	467	EC042_0694.p01___4933	ECP_0682.p01	EC55989_0654.p01___38027	ECABU_c07070.p01	APECO1_1404.p01	ECB_00627.p01___57997	c0744.p01___93811	EcolC_2986.p01___85324	E2348C_0552.p01___115126	EcE24377A_0688.p01	ECED1_0650.p01___135231	EAKF1_ch0794.p01	EFER_2443.p01___163279	EKO11_3207.p01___184544	ECW_m0714.p01	ETEC_0687.p01___195041	EcHS_A0706.p01___223346	ECIAI1_0643.p01___241232	ECIAI39_0626.p01___259392	ybeY	NCTC86_02452	ECO103_0666.p01___279422	ECO111_0689.p01___301162	ECs0697.p01___324541	ECO26_0734.p01___346611	G2583_0822.p01	ECS88_0694.p01___370340	ECSE_0730.p01	ECSF_0597.p01	EcSMS35_0681.p01___390016	SBO_0523.p01	SDY_0595.p01	SF0623.p01	SSON_0613.p01	ECUMN_0752.p01___411233	UTI89_C0657.p01
group_24498		DNA-binding response regulator in two-component regulatory system with BaeS	36	36	1	1	18654				722	722	722	EC042_2318.p01___16223	ECP_2119.p01	EC55989_2335.p01___44755	ECABU_c24130.p01	APECO1_1169.p01	ECB_01984.p01___63450	c2605.p01___101253	EcolC_1562.p01___79339	E2348C_2222.p01___121979	EcE24377A_2371.p01	ECED1_2425.p01___142231	EAKF1_ch3941c.p01	EFER_2166.p01___162156	EKO11_1714.p01___178367	ECW_m2241.p01	ETEC_2222.p01___204039	EcHS_A2221.p01___229209	ECIAI1_2155.p01___247260	ECIAI39_0935.p01___260683	baeR	NCTC86_00725	ECO103_2557.p01___287063	ECO111_2799.p01___309643	ECs2887.p01___333520	ECO26_2991.p01___355697	G2583_2605.p01	ECS88_2178.p01___376121	ECSE_2352.p01	ECSF_1967.p01	EcSMS35_0981.p01___391193	SBO_0905.p01	SDY_2186.p01	SF2144.p01	SSON_2131.p01	ECUMN_2417.p01___417929	UTI89_C2354.p01
group_24499		putative lipopolysaccharide transport protein B: ATP-binding component of ABC superfamily	36	36	1	1	7683				725	725	725	EC042_3491.p01___24574	ECP_3289.p01	EC55989_3619.p01___49840	ECABU_c36160.p01	APECO1_3234.p01	ECB_03066.p01___67842	c3961.p01___106709	EcolC_0499.p01___74844	E2348C_3480.p01___127151	EcE24377A_3689.p01	ECED1_3859.p01___147893	EAKF1_ch2738c.p01	EFER_3178.p01___166237	EKO11_0517.p01___173454	ECW_m3473.p01	ETEC_3466.p01___211346	EcHS_A3394.p01___233840	ECIAI1_3349.p01___251983	ECIAI39_3696.p01___271821	lptB	NCTC86_03697	ECO103_3948.p01___292701	ECO111_4026.p01___314596	ECs4080.p01___338418	ECO26_4305.p01___361044	G2583_3926.p01	ECS88_3584.p01___381602	ECSE_3485.p01	ECSF_3033.p01	EcSMS35_3497.p01___401039	SBO_3181.p01	SDY_3382.p01	SF3241.p01	SSON_3349.p01	ECUMN_3681.p01___422962	UTI89_C3637.p01
group_24500		50S ribosomal subunit protein L17	36	36	1						383	383	383	EC042_3570.p01___25143	ECP_3382.p01	EC55989_3711.p01___50190	ECABU_c37120.p01	APECO1_3153.p01	ECB_03145.p01___68179	c4055.p01___107089	EcolC_0419.p01___74493	E2348C_3557.p01___127482	EcE24377A_3777.p01	ECED1_3958.p01___148277	EAKF1_ch2657.p01	EFER_3278.p01___166605	EKO11_0437.p01___173113	ECW_m3562.p01	ETEC_3546.p01___211829	EcHS_A3488.p01___234199	ECIAI1_3444.p01___252331	ECIAI39_3789.p01___272201	rplQ	NCTC86_03795	ECO103_4026.p01___293037	ECO111_4115.p01___314968	ECs4159.p01___338756	ECO26_4396.p01___361425	G2583_4012.p01	ECS88_3682.p01___381972	ECSE_3569.p01	ECSF_3119.p01	EcSMS35_3589.p01___401393	SBO_3288.p01	SDY_3470.p01	SF3326.p01	SSON_3435.p01	ECUMN_3768.p01___423310	UTI89_C3739.p01
group_24501		fused chorismate mutase P ; prephenate dehydratase	36	36	1						1160	1160	1160	EC042_2799.p01___19937	ECP_2600.p01	EC55989_2888.p01___46944	ECABU_c29000.p01	APECO1_3934.p01	ECB_02488.p01___65493	c3120.p01___103333	EcolC_1084.p01___77313	E2348C_2873.p01___124639	EcE24377A_2883.p01	ECED1_3038.p01___144647	EAKF1_ch3397c.p01	EFER_0470.p01___155471	EKO11_1140.p01___176001	ECW_m2827.p01	ETEC_2806.p01___207547	EcHS_A2756.p01___231291	ECIAI1_2720.p01___249487	ECIAI39_2803.p01___268177	pheA	NCTC86_03004	ECO103_3173.p01___289555	ECO111_3320.p01___311735	ECs3462.p01___335864	ECO26_3641.p01___358329	G2583_3181.p01	ECS88_2785.p01___378468	ECSE_2883.p01	ECSF_2435.p01	EcSMS35_2751.p01___398190	SBO_2637.p01	SDY_2767.p01	SF2659.p01	SSON_2750.p01	ECUMN_2924.p01___419949	UTI89_C2932.p01
group_24502		3-deoxy-D-manno-octulosonate 8-phosphate synthase	36	36	1						854	854	854	EC042_1272.p01___8976	ECP_1263.p01	EC55989_1311.p01___40661	ECABU_c14860.p01	APECO1_332.p01	ECB_01190.p01___60292	c1674.p01___97532	EcolC_2411.p01___82867	E2348C_1338.p01___118350	EcE24377A_1363.p01	ECED1_1363.p01___138097	EAKF1_ch0232c.p01	EFER_1746.p01___160494	EKO11_2639.p01___182163	ECW_m1301.p01	ETEC_1319.p01___198740	EcHS_A1320.p01___225715	ECIAI1_1236.p01___243600	ECIAI39_1551.p01___263178	kdsA	NCTC86_01710	ECO103_1317.p01___282047	ECO111_1544.p01___304618	ECs1720.p01___328739	ECO26_1728.p01___350660	G2583_1486.p01	ECS88_1283.p01___372673	ECSE_1265.p01	ECSF_1191.p01	EcSMS35_1927.p01___394928	SBO_1852.p01	SDY_1264.p01	SF1218.p01	SSON_1963.p01	ECUMN_1512.p01___414294	UTI89_C1409.p01
group_24503		rhodanase-like enzyme, sulfur transfer from thiosulfate	36	36	1	1	17340				776	785	779	EC042_2726.p01___19412	ECP_2527.p01	EC55989_2807.p01___46624	ECABU_c28280.p01	APECO1_4002.p01	ECB_02414.p01___65187	c3047.p01___103029	EcolC_1155.p01___77618	E2348C_2805.p01___124347	EcE24377A_2806.p01	ECED1_2953.p01___144321	EAKF1_ch3477.p01	EFER_0650.p01___156158	EKO11_1211.p01___176302	ECW_m2748.p01	ETEC_2679.p01___206911	EcHS_A2673.p01___230969	ECIAI1_2574.p01___248929	ECIAI39_2723.p01___267830	sseB	NCTC86_00291	ECO103_3039.p01___289004	ECO111_3246.p01___311425	ECs3388.p01___335556	ECO26_3569.p01___358017	G2583_3052.p01	ECS88_2698.p01___378150	ECSE_2808.p01	ECSF_2366.p01	EcSMS35_2674.p01___397890	SBO_2546.p01	SDY_2718.p01	SF2569.p01	SSON_2604.p01	ECUMN_2842.p01___419621	UTI89_C2844.p01
group_24504		DL-methionine transporter subunit ; ATP-binding component of ABC superfamily	36	36	1	1	21791				1031	1031	1031	EC042_0198.p01___1449	ECP_0209.p01	EC55989_0197.p01___36216	ECABU_c02150.p01	APECO1_1788.p01	ECB_00198.p01___56271	c0240.p01___91820	EcolC_3460.p01___87334	E2348C_0205.p01___113720	EcE24377A_0206.p01	ECED1_0206.p01___133523	EAKF1_ch1216.p01	EFER_0223.p01___154508	EKO11_3718.p01___186647	ECW_m0196.p01	ETEC_0195.p01___192194	EcHS_A0203.p01___221376	ECIAI1_0201.p01___239496	ECIAI39_0444.p01___258671	metN	NCTC86_00215	ECO103_0199.p01___277539	ECO111_0202.p01___299222	ECs0201.p01___322522	ECO26_0204.p01___344505	G2583_0203.p01	ECS88_0211.p01___368474	ECSE_0201.p01	ECSF_0215.p01	EcSMS35_0211.p01___388181	SBO_0188.p01	SDY_0218.p01	SF0190.p01	SSON_0213.p01	ECUMN_0197.p01___409021	UTI89_C0215.p01
group_24505		oligopeptidase A	36	36	1						2042	2081	2044	EC042_3781.p01___26700	ECP_3588.p01	EC55989_3936.p01___51077	ECABU_c39300.p01	APECO1_2955.p01	ECB_03347.p01___68979	c4297.p01___108051	EcolC_0218.p01___73657	E2348C_3735.p01___128198	EcE24377A_3980.p01	ECED1_4167.p01___149079	EAKF1_ch2462.p01	EFER_3491.p01___167451	EKO11_0245.p01___172338	ECW_m3757.p01	ETEC_3745.p01___213106	EcHS_A3698.p01___235030	ECIAI1_3643.p01___253116	ECIAI39_3988.p01___272990	prlC	NCTC86_04033	ECO103_4224.p01___293824	ECO111_4306.p01___315723	ECs4370.p01___339600	ECO26_4585.p01___362181	G2583_4224.p01	ECS88_3903.p01___382830	ECSE_3763.p01	ECSF_3318.p01	EcSMS35_3787.p01___402182	SBO_3496.p01	SDY_3564.p01	SF3529.p01	SSON_3733.p01	ECUMN_3983.p01___424168	UTI89_C4017.p01
group_24506		RNA polymerase-associated helicase protein (ATPase and RNA polymerase recycling factor)	36	36	1						2858	2906	2904	EC042_0062.p01___460	ECP_0060.p01	EC55989_0057.p01___35653	ECABU_c00650.p01	APECO1_1925.p01	ECB_00061.p01___55723	c0070.p01___91146	EcolC_3598.p01___87922	E2348C_0060.p01___113141	EcE24377A_0061.p01	ECED1_0058.p01___132941	EAKF1_ch1362.p01	EFER_0068.p01___153903	EKO11_3855.p01___187217	ECW_m0057.p01	ETEC_0058.p01___191381	EcHS_A0063.p01___220818	ECIAI1_0059.p01___238925	ECIAI39_0062.p01___257133	rapA	NCTC86_00065	ECO103_0060.p01___276979	ECO111_0061.p01___298658	ECs0063.p01___321970	ECO26_0061.p01___343931	G2583_0062.p01	ECS88_0062.p01___367886	ECSE_0059.p01	ECSF_0064.p01	EcSMS35_0061.p01___387581	SBO_0046.p01	SDY_0083.p01	SF0054.p01	SSON_0065.p01	ECUMN_0060.p01___408472	UTI89_C0064.p01
group_24507		conserved hypothetical protein	36	36	1						722	734	724	EC042_3607.p01___25397	ECP_3436.p01	EC55989_3749.p01___50345	ECABU_c37680.p01	APECO1_3107.p01	ECB_03197.p01___68387	c4120.p01___107349	EcolC_0367.p01___74278	E2348C_3595.p01___127637	EcE24377A_3815.p01	ECED1_4007.p01___148461	EAKF1_ch2619.p01	EFER_3316.p01___166753	EKO11_0399.p01___172961	ECW_m3601.p01	ETEC_3596.p01___212117	EcHS_A3542.p01___234416	ECIAI1_3482.p01___252486	ECIAI39_3826.p01___272352	yheO	NCTC86_03849	ECO103_4064.p01___293192	ECO111_4153.p01___315121	ECs4197.p01___338908	ECO26_4434.p01___361580	G2583_4051.p01	ECS88_3734.p01___382176	ECSE_3607.p01	ECSF_3172.p01	EcSMS35_3627.p01___401545	SBO_3326.p01	SDY_3507.p01	SF3364.p01	SSON_3476.p01	ECUMN_3806.p01___423462	UTI89_C3848.p01
group_24508		polyamine transporter subunit ; periplasmic-binding component of ABC superfamily	36	36	1						1046	1046	1046	EC042_1193.p01___8431	ECP_1117.p01	EC55989_1235.p01___40362	ECABU_c13370.p01	APECO1_204.p01	ECB_01121.p01___60022	c1398.p01___96427	EcolC_2480.p01___83147	E2348C_1215.p01___117855	EcE24377A_1246.p01	ECED1_1266.p01___137728	EAKF1_ch0306.p01	EFER_1287.p01___158680	EKO11_2711.p01___182454	ECW_m1231.p01	ETEC_1188.p01___198114	EcHS_A1243.p01___225418	ECIAI1_1160.p01___243313	ECIAI39_2037.p01___265086	potD	NCTC86_01803	ECO103_1168.p01___281453	ECO111_1400.p01___304045	ECs1499.p01___327850	ECO26_1456.p01___349557	G2583_1381.p01	ECS88_1137.p01___372095	ECSE_1189.p01	ECSF_1023.p01	EcSMS35_2003.p01___395232	SBO_1940.p01	SDY_2029.p01	SF1125.p01	SSON_1141.p01	ECUMN_1301.p01___413467	UTI89_C1251.p01
group_24545		3-oxoacyl-[acyl-carrier-protein] synthase I	36	36	1						1220	1241	1220	EC042_2564.p01___18160	ECP_2362.p01	EC55989_2567.p01___45665	ECABU_c26560.p01	APECO1_4241.p01	ECB_02248.p01___64507	c2869.p01___102296	EcolC_1329.p01___78373	E2348C_2463.p01___122943	EcE24377A_2618.p01	ECED1_2787.p01___143647	EAKF1_ch3649.p01	EFER_0840.p01___156915	EKO11_1442.p01___177262	ECW_m2512.p01	ETEC_2459.p01___205596	EcHS_A2474.p01___230192	ECIAI1_2400.p01___248214	ECIAI39_2472.p01___266826	fabB	NCTC86_00471	ECO103_2787.p01___287977	ECO111_3071.p01___310716	ECs3207.p01___334810	ECO26_3311.p01___356970	G2583_2860.p01	ECS88_2471.p01___377255	ECSE_2632.p01	ECSF_2200.p01	EcSMS35_2480.p01___397124	SBO_2360.p01	SDY_2522.p01	SF2399.p01	SSON_2381.p01	ECUMN_2663.p01___418894	UTI89_C2608.p01
group_24546		aspartate carbamoyltransferase, catalytic subunit	36	36	1	1	5397				935	935	935	EC042_4723.p01___33422	ECP_4495.p01	EC55989_4805.p01___54449	ECABU_c48120.p01	APECO1_2147.p01	ECB_04113.p01___72106	c5345.p01___112303	EcolC_3766.p01___88602	E2348C_4571.p01___131682	EcE24377A_4818.p01	ECED1_5100.p01___152705	EAKF1_ch1578.p01	EFER_4327.p01___170656	EKO11_4066.p01___188078	ECW_m4607.p01	ETEC_4593.p01___218366	EcHS_A4501.p01___238155	ECIAI1_4477.p01___256283	ECIAI39_4720.p01___275898	pyrB	NCTC86_04905	ECO103_5042.p01___297201	ECO111_5130.p01___319097	ECs5222.p01___343127	ECO26_5416.p01___365593	G2583_5075.p01	ECS88_4835.p01___386375	ECSE_4552.p01	ECSF_4134.p01	EcSMS35_4726.p01___405871	SBO_4201.p01	SDY_4264.p01	SF4245.p01	SSON_4426.p01	ECUMN_4778.p01___427282	UTI89_C4851.p01
group_24547		conserved hypothetical protein	36	36	1	1	23622				521	521	521	EC042_1159.p01___8195	ECP_1080.p01	EC55989_1200.p01___40222	ECABU_c13010.p01	APECO1_170.p01	ECB_01084.p01___59876	c1358.p01___96273	EcolC_2513.p01___83288	E2348C_1180.p01___117715	EcE24377A_1210.p01	ECED1_1231.p01___137588	EAKF1_ch0342c.p01	EFER_1840.p01___160865	EKO11_2746.p01___182599	ECW_m1196.p01	ETEC_1153.p01___197912	EcHS_A1210.p01___225286	ECIAI1_1123.p01___243173	ECIAI39_2073.p01___265226	yceD	NCTC86_01838	ECO103_1133.p01___281313	ECO111_1365.p01___303907	ECs1466.p01___327718	ECO26_1421.p01___349417	G2583_1348.p01	ECS88_1101.p01___371955	ECSE_1152.p01	ECSF_0987.p01	EcSMS35_2039.p01___395376	SBO_1975.p01	SDY_2062.p01	SF1092.p01	SSON_1108.p01	ECUMN_1263.p01___413319	UTI89_C1213.p01
group_24548		HF-I, host factor for RNA phage Q beta replication	36	36	1						308	308	308	EC042_4645.p01___32907	ECP_4417.p01	EC55989_4727.p01___54149	ECABU_c47300.p01	APECO1_2219.p01	ECB_04039.p01___71813	c5256.p01___111951	EcolC_3841.p01___88914	E2348C_4495.p01___131380	EcE24377A_4730.p01	ECED1_4957.p01___152169	EAKF1_ch1657c.p01	EFER_4225.p01___170252	EKO11_4140.p01___188371	ECW_m4534.p01	ETEC_4518.p01___217915	EcHS_A4414.p01___237807	ECIAI1_4405.p01___255999	ECIAI39_4637.p01___275574	hfq	NCTC86_04827	ECO103_4965.p01___296893	ECO111_5042.p01___318742	ECs5148.p01___342830	ECO26_5338.p01___365284	G2583_4999.p01	ECS88_4758.p01___386075	ECSE_4469.p01	ECSF_4058.p01	EcSMS35_4643.p01___405539	SBO_4284.p01	SDY_4417.p01	SF4327.p01	SSON_4357.p01	ECUMN_4705.p01___426996	UTI89_C4772.p01
group_24549		aromatic amino acid transporter	36	36	1	1	2352				1370	1373	1371	EC042_0111.p01___821	ECP_0112.p01	EC55989_0105.p01___35858	ECABU_c01170.p01	APECO1_1877.p01	ECB_00111.p01___55923	c0131.p01___91401	EcolC_3547.p01___87709	E2348C_0115.p01___113367	EcE24377A_0114.p01	ECED1_0110.p01___133155	EAKF1_ch1311.p01	EFER_0132.p01___154150	EKO11_3804.p01___187010	ECW_m0109.p01	ETEC_0108.p01___191696	EcHS_A0116.p01___221028	ECIAI1_0109.p01___239134	ECIAI39_0112.p01___257346	aroP	NCTC86_00122	ECO103_0112.p01___277192	ECO111_0113.p01___298871	ECs0116.p01___322182	ECO26_0114.p01___344149	G2583_0116.p01	ECS88_0114.p01___368100	ECSE_0112.p01	ECSF_0120.p01	EcSMS35_0115.p01___387797	SBO_0101.p01	SDY_0142.p01	SF0109.p01	SSON_0120.p01	ECUMN_0109.p01___408675	UTI89_C0120.p01
group_24550		cysteine synthase A	36	36	1						971	983	971	EC042_2623.p01___18618	ECP_2438.p01	EC55989_2704.p01___46211	ECABU_c27350.p01	APECO1_4131.p01	ECB_02314.p01___64790	c2948.p01___102633	EcolC_1264.p01___78070	E2348C_2600.p01___123512	EcE24377A_2701.p01	ECED1_2858.p01___143948	EAKF1_ch3588c.p01	EFER_0759.p01___156583	EKO11_1314.p01___176726	ECW_m2643.p01	ETEC_2527.p01___206068	EcHS_A2549.p01___230485	ECIAI1_2472.p01___248516	ECIAI39_2560.p01___267189	cysK	NCTC86_00396	ECO103_2933.p01___288589	ECO111_3144.p01___311015	ECs3286.p01___335148	ECO26_3467.p01___357607	G2583_2946.p01	ECS88_2604.p01___377791	ECSE_2705.p01	ECSF_2278.p01	EcSMS35_2569.p01___397470	SBO_2438.p01	SDY_2611.p01	SF2469.p01	SSON_2503.p01	ECUMN_2736.p01___419196	UTI89_C2747.p01
group_24551		phosphatidylglycerophosphate synthetase	36	36	1						548	548	548	EC042_2073.p01___14542	ECP_1852.p01	EC55989_2132.p01___43948	ECABU_c21710.p01	APECO1_954.p01	ECB_01877.p01___63012	c2325.p01___100123	EcolC_1727.p01___80008	E2348C_2030.p01___121192	EcE24377A_2145.p01	ECED1_2177.p01___141245	EAKF1_ch4123.p01	EFER_1182.p01___158257	EKO11_1862.p01___178983	ECW_m2086.p01	ETEC_2020.p01___202894	EcHS_A2010.p01___228427	ECIAI1_1996.p01___246614	ECIAI39_1143.p01___261526	pgsA	NCTC86_00934	ECO103_2168.p01___285461	ECO111_2492.p01___308393	ECs2650.p01___332539	ECO26_2804.p01___354954	G2583_2363.p01	ECS88_1966.p01___375311	ECSE_2142.p01	ECSF_1764.p01	EcSMS35_1271.p01___392317	SBO_1094.p01	SDY_1106.p01	SF1955.p01	SSON_1206.p01	ECUMN_2204.p01___417061	UTI89_C2113.p01
group_24552		aminoacyl-histidine dipeptidase	36	36	1	1	21517				1457	1457	1457	EC042_0298.p01___2053	ECP_0266.p01	EC55989_0261.p01___36472	ECABU_c03370.p01	APECO1_1732.p01	ECB_00232.p01___56423	c0383.p01___92383	EcolC_3344.p01___86836	E2348C_0230.p01___113839	EcE24377A_0269.p01	ECED1_0271.p01___133770	EAKF1_ch1137.p01	EFER_2741.p01___164463	EKO11_3570.p01___186024	ECW_m0351.p01	ETEC_0260.p01___192518	EcHS_A0264.p01___221610	ECIAI1_0276.p01___239766	ECIAI39_0414.p01___258534	pepD	NCTC86_02934	ECO103_0252.p01___277770	ECO111_0299.p01___299613	ECs0264.p01___322797	ECO26_0293.p01___344865	G2583_0273.p01	ECS88_0272.p01___368703	ECSE_0257.p01	ECSF_0240.p01	EcSMS35_0291.p01___388480	SBO_0243.p01	SDY_0480.p01	SF0285.p01	SSON_0279.p01	ECUMN_0303.p01___409442	UTI89_C0277.p01
group_24553		phosphatidylserine synthase	36	36	1	1	17217				1355	1358	1355	EC042_2791.p01___19859	ECP_2587.p01	EC55989_2875.p01___46893	ECABU_c28870.p01	APECO1_3947.p01	ECB_02479.p01___65445	c3110.p01___103277	EcolC_1092.p01___77359	E2348C_2862.p01___124582	EcE24377A_2872.p01	ECED1_3017.p01___144570	EAKF1_ch3407c.p01	EFER_0488.p01___155522	EKO11_1148.p01___176047	ECW_m2814.p01	ETEC_2798.p01___207483	EcHS_A2742.p01___231246	ECIAI1_2703.p01___249436	ECIAI39_2793.p01___268118	pssA	NCTC86_00224	ECO103_3164.p01___289504	ECO111_3311.p01___311684	ECs3452.p01___335812	ECO26_3632.p01___358278	G2583_3168.p01	ECS88_2760.p01___378395	ECSE_2874.p01	ECSF_2424.p01	EcSMS35_2738.p01___398146	SBO_2617.p01	SDY_2828.p01	SF2647.p01	SSON_2711.p01	ECUMN_2911.p01___419898	UTI89_C2908.p01
group_24554		putative serine transporter	36	36	1						1289	1289	1289	EC042_2994.p01___21227	ECP_2778.p01	EC55989_3075.p01___47682	ECABU_c30650.p01	APECO1_3735.p01	ECB_02641.p01___66124	c3364.p01___104315	EcolC_0916.p01___76601	E2348C_3063.p01___125419	EcE24377A_3101.p01	ECED1_3249.p01___145486	EAKF1_ch3218c.p01	EFER_0264.p01___154661	EKO11_0972.p01___175303	ECW_m3006.p01	ETEC_2986.p01___208563	EcHS_A2940.p01___232026	ECIAI1_2906.p01___250201	ECIAI39_3218.p01___269894	sdaC	NCTC86_03177	ECO103_3339.p01___290236	ECO111_3521.p01___312553	ECs3656.p01___336670	ECO26_3866.p01___359251	G2583_3449.p01	ECS88_3065.p01___379557	ECSE_3056.p01	ECSF_2587.p01	EcSMS35_2936.p01___398921	SBO_2677.p01	SDY_3013.p01	SF2810.p01	SSON_2953.p01	ECUMN_3125.p01___420750	UTI89_C3167.p01
group_24555		putative methyltransferase	36	36	1						860	863	861	EC042_3436.p01___24186	ECP_3234.p01	EC55989_3566.p01___49619	ECABU_c35580.p01	APECO1_3284.p01	ECB_03013.p01___67624	c3899.p01___106458	EcolC_0552.p01___75075	E2348C_3428.p01___126931	EcE24377A_3628.p01	ECED1_3806.p01___147672	EAKF1_ch2791.p01	EFER_4349.p01___170740	EKO11_0571.p01___173681	ECW_m3416.p01	ETEC_3413.p01___211027	EcHS_A3338.p01___233612	ECIAI1_3296.p01___251762	ECIAI39_3643.p01___271600	rsmI	NCTC86_03638	ECO103_3895.p01___292480	ECO111_3970.p01___314366	ECs4027.p01___338200	ECO26_4251.p01___360818	G2583_3870.p01	ECS88_3530.p01___381381	ECSE_3432.p01	ECSF_2980.p01	EcSMS35_3441.p01___400817	SBO_3236.p01	SDY_3325.p01	SF3187.p01	SSON_3292.p01	ECUMN_3626.p01___422733	UTI89_C3573.p01
group_24556		phosphoglucosamine mutase	36	36	1						1337	1337	1337	EC042_3467.p01___24405	ECP_3263.p01	EC55989_3594.p01___49740	ECABU_c35880.p01	APECO1_3256.p01	ECB_03041.p01___67742	c3932.p01___106596	EcolC_0524.p01___74953	E2348C_3455.p01___127051	EcE24377A_3661.p01	ECED1_3834.p01___147793	EAKF1_ch2763.p01	EFER_3153.p01___166137	EKO11_0542.p01___173561	ECW_m3448.p01	ETEC_3441.p01___211190	EcHS_A3368.p01___233736	ECIAI1_3324.p01___251883	ECIAI39_3671.p01___271721	glmM	NCTC86_03671	ECO103_3923.p01___292601	ECO111_4001.p01___314496	ECs4055.p01___338318	ECO26_4280.p01___360944	G2583_3901.p01	ECS88_3558.p01___381502	ECSE_3460.p01	ECSF_3008.p01	EcSMS35_3472.p01___400939	SBO_3206.p01	SDY_3357.p01	SF3216.p01	SSON_3324.p01	ECUMN_3656.p01___422862	UTI89_C3608.p01
group_24557		cysteine desulfurase (tRNA sulfurtransferase), PLP-dependent	36	36	1						1214	1238	1219	EC042_2734.p01___19459	ECP_2535.p01	EC55989_2815.p01___46656	ECABU_c28360.p01	APECO1_3995.p01	ECB_02422.p01___65219	c3056.p01___103065	EcolC_1147.p01___77586	E2348C_2813.p01___124379	EcE24377A_2815.p01	ECED1_2961.p01___144353	EAKF1_ch3469.p01	EFER_0642.p01___156126	EKO11_1203.p01___176270	ECW_m2756.p01	ETEC_2687.p01___206950	EcHS_A2681.p01___231001	ECIAI1_2582.p01___248961	ECIAI39_2731.p01___267862	iscS	NCTC86_00283	ECO103_3047.p01___289036	ECO111_3254.p01___311457	ECs3396.p01___335588	ECO26_3577.p01___358049	G2583_3060.p01	ECS88_2706.p01___378182	ECSE_2816.p01	ECSF_2374.p01	EcSMS35_2683.p01___397926	SBO_2554.p01	SDY_2726.p01	SF2577.p01	SSON_2612.p01	ECUMN_2850.p01___419653	UTI89_C2852.p01
group_24558		methionyl-tRNA synthetase	36	36	1	1	18893				2033	2042	2034	EC042_2346.p01___16423	ECP_2152.p01	EC55989_2369.p01___44889	ECABU_c24440.p01	APECO1_4433.p01	ECB_02044.p01___63690	c2642.p01___101403	EcolC_1533.p01___79216	E2348C_2260.p01___122131	EcE24377A_2404.p01	ECED1_2470.p01___142409	EAKF1_ch3891c.p01	EFER_2199.p01___162287	EKO11_1640.p01___178066	ECW_m2316.p01	ETEC_2252.p01___204209	EcHS_A2249.p01___229322	ECIAI1_2189.p01___247398	ECIAI39_0902.p01___260545	metG	NCTC86_00689	ECO103_2590.p01___287199	ECO111_2830.p01___309772	ECs2920.p01___333652	ECO26_3023.p01___355826	G2583_2650.p01	ECS88_2256.p01___376431	ECSE_2383.p01	ECSF_1996.p01	EcSMS35_0929.p01___390988	SBO_0929.p01	SDY_2181.p01	SF2179.p01	SSON_2163.p01	ECUMN_2446.p01___418048	UTI89_C2388.p01
group_24559		S-ribosylhomocysteinase	36	36	1	1	17096				515	515	515	EC042_2884.p01___20480	ECP_2652.p01	EC55989_2954.p01___47202	ECABU_c29570.p01	APECO1_3834.p01	ECB_02542.p01___65711	c3244.p01___103833	EcolC_1020.p01___77050	E2348C_2955.p01___124964	EcE24377A_2970.p01	ECED1_3141.p01___145042	EAKF1_ch3308.p01	EFER_0382.p01___155125	EKO11_1083.p01___175766	ECW_m2885.p01	ETEC_2883.p01___207961	EcHS_A2823.p01___231557	ECIAI1_2782.p01___249727	ECIAI39_2877.p01___268473	luxS	NCTC86_03061	ECO103_3227.p01___289775	ECO111_3410.p01___312092	ECs3549.p01___336222	ECO26_3755.p01___358790	G2583_3334.p01	ECS88_2954.p01___379117	ECSE_2940.p01	ECSF_2485.p01	EcSMS35_2809.p01___398418	SBO_2830.p01	SDY_2884.p01	SF2714.p01	SSON_2831.p01	ECUMN_3012.p01___420301	UTI89_C3049.p01
group_24595		putative aminotransferase	36	36	1	1	19517				1238	1238	1238	EC042_2598.p01___18383	ECP_2405.p01	EC55989_2675.p01___46081	ECABU_c26990.p01	APECO1_4158.p01	ECB_02289.p01___64672	c2916.p01___102487	EcolC_1290.p01___78198	E2348C_2572.p01___123386	EcE24377A_2668.p01	ECED1_2826.p01___143809	EAKF1_ch3620.p01	EFER_0789.p01___156709	EKO11_1339.p01___176848	ECW_m2612.p01	ETEC_2498.p01___205845	EcHS_A2516.p01___230359	ECIAI1_2445.p01___248398	ECIAI39_2523.p01___267028	alaC	NCTC86_00430	ECO103_2904.p01___288457	ECO111_3115.p01___310885	ECs3259.p01___335021	ECO26_3439.p01___357477	G2583_2912.p01	ECS88_2574.p01___377661	ECSE_2676.p01	ECSF_2249.p01	EcSMS35_2531.p01___397327	SBO_2405.p01	SDY_2577.p01	SF2445.p01	SSON_2470.p01	ECUMN_2709.p01___419078	UTI89_C2711.p01
group_24596		DNA topoisomerase I	36	36	1						2597	2639	2602	EC042_1399.p01___9765	ECP_1325.p01	EC55989_1432.p01___41164	ECABU_c15550.p01	APECO1_434.p01	ECB_01250.p01___60529	c1741.p01___97806	EcolC_2354.p01___82615	E2348C_1464.p01___118880	EcE24377A_1474.p01	ECED1_1481.p01___138549	EAKF1_ch0160c.p01	EFER_1683.p01___160241	EKO11_2579.p01___181923	ECW_m1366.p01	ETEC_1376.p01___199090	EcHS_A1383.p01___225958	ECIAI1_1294.p01___243849	ECIAI39_1613.p01___263441	topA	NCTC86_01551	ECO103_1435.p01___282528	ECO111_1653.p01___305060	ECs1846.p01___329265	ECO26_1838.p01___351094	G2583_1613.p01	ECS88_1412.p01___373180	ECSE_1322.p01	ECSF_1254.p01	EcSMS35_1857.p01___394650	SBO_1792.p01	SDY_1344.p01	SF1276.p01	SSON_1869.p01	ECUMN_1573.p01___414555	UTI89_C1543.p01
group_24597		formate dehydrogenase-O, iron-sulfur subunit	36	36	1						902	902	902	EC042_4267.p01___30306	ECP_4105.p01	EC55989_4370.p01___52783	ECABU_c43980.p01	APECO1_2572.p01	ECB_03778.p01___70730	c4843.p01___110273	EcolC_4125.p01___90140	E2348C_4196.p01___130113	EcE24377A_4422.p01	ECED1_4596.p01___150775	EAKF1_ch2053.p01	EFER_3884.p01___168929	EKO11_4464.p01___189738	ECW_m4202.p01	ETEC_4163.p01___215752	EcHS_A4121.p01___236666	ECIAI1_4097.p01___254849	ECIAI39_3106.p01___269432	fdoH	NCTC86_04445	ECO103_4634.p01___295510	ECO111_4716.p01___317400	ECs4819.p01___341460	ECO26_4693.p01___362608	G2583_4697.p01	ECS88_4341.p01___384523	ECSE_4179.p01	ECSF_3750.p01	EcSMS35_4279.p01___404117	SBO_3907.p01	SDY_3850.p01	SF3969.p01	SSON_4062.p01	ECUMN_4423.p01___425889	UTI89_C4480.p01
group_24598		PTS system, glucose-specific IIBC component	36	36	1	1	23642				1433	1433	1433	EC042_1171.p01___8279	ECP_1093.p01	EC55989_1213.p01___40274	ECABU_c13150.p01	APECO1_182.p01	ECB_01097.p01___59928	c1373.p01___96329	EcolC_2500.p01___83234	E2348C_1193.p01___117767	EcE24377A_1222.p01	ECED1_1244.p01___137640	EAKF1_ch0329c.p01	EFER_1826.p01___160813	EKO11_2733.p01___182549	ECW_m1209.p01	ETEC_1166.p01___197987	EcHS_A1223.p01___225338	ECIAI1_1137.p01___243225	ECIAI39_2060.p01___265174	ptsG	NCTC86_01826	ECO103_1146.p01___281365	ECO111_1378.p01___303959	ECs1479.p01___327770	ECO26_1434.p01___349469	G2583_1361.p01	ECS88_1115.p01___372007	ECSE_1165.p01	ECSF_1000.p01	EcSMS35_2026.p01___395324	SBO_1962.p01	SDY_2049.p01	SF1105.p01	SSON_1121.p01	ECUMN_1279.p01___413379	UTI89_C1228.p01
group_24599		maturation element for hydrogenase 2	36	36	1						494	494	494	EC042_3283.p01___23149	ECP_3079.p01	EC55989_3410.p01___48998	ECABU_c33990.p01	APECO1_3429.p01	ECB_02869.p01___67048	c3730.p01___105791	EcolC_0700.p01___75698	E2348C_3280.p01___126324	EcE24377A_3462.p01	ECED1_3643.p01___147026	EAKF1_ch2955.p01	EFER_2936.p01___165246	EKO11_0720.p01___174297	ECW_m3267.p01	ETEC_3267.p01___210177	EcHS_A3173.p01___232960	ECIAI1_3142.p01___251143	ECIAI39_3489.p01___270978	hybD	NCTC86_03483	ECO103_3678.p01___291602	ECO111_3823.p01___313767	ECs3878.p01___337595	ECO26_4101.p01___360219	G2583_3719.p01	ECS88_3375.p01___380763	ECSE_3278.p01	ECSF_2824.p01	EcSMS35_3279.p01___400173	SBO_2870.p01	SDY_3080.p01	SF3040.p01	SSON_3138.p01	ECUMN_3477.p01___422134	UTI89_C3415.p01
group_24600		[2Fe-2S] ferredoxin	36	36	1	1	17330				335	335	335	EC042_2729.p01___19429	ECP_2530.p01	EC55989_2810.p01___46636	ECABU_c28310.p01	APECO1_4000.p01	ECB_02417.p01___65199	c3050.p01___103041	EcolC_1152.p01___77606	E2348C_2808.p01___124359	EcE24377A_2809.p01	ECED1_2956.p01___144333	EAKF1_ch3474.p01	EFER_0647.p01___156146	EKO11_1208.p01___176290	ECW_m2751.p01	ETEC_2682.p01___206925	EcHS_A2676.p01___230981	ECIAI1_2577.p01___248941	ECIAI39_2726.p01___267842	fdx	NCTC86_00288	ECO103_3042.p01___289016	ECO111_3249.p01___311437	ECs3391.p01___335568	ECO26_3572.p01___358029	G2583_3055.p01	ECS88_2701.p01___378162	ECSE_2811.p01	ECSF_2369.p01	EcSMS35_2677.p01___397902	SBO_2549.p01	SDY_2721.p01	SF2572.p01	SSON_2607.p01	ECUMN_2845.p01___419633	UTI89_C2847.p01
group_24601		inorganic pyrophosphatase	36	36	1						530	530	530	EC042_4705.p01___33277	ECP_4476.p01	EC55989_4784.p01___54373	ECABU_c47930.p01	APECO1_2165.p01	ECB_04095.p01___72037	c5323.p01___112215	EcolC_3784.p01___88677	E2348C_4553.p01___131610	EcE24377A_4795.p01	ECED1_5082.p01___152633	EAKF1_ch1600.p01	EFER_4305.p01___170568	EKO11_4084.p01___188152	ECW_m4588.p01	ETEC_4575.p01___218246	EcHS_A4479.p01___238067	ECIAI1_4458.p01___256211	ECIAI39_4696.p01___275810	ppa	NCTC86_04886	ECO103_5023.p01___297125	ECO111_5111.p01___319025	ECs5204.p01___343055	ECO26_5394.p01___365505	G2583_5056.p01	ECS88_4816.p01___386303	ECSE_4531.p01	ECSF_4116.p01	EcSMS35_4704.p01___405783	SBO_4219.p01	SDY_4462.p01	SF4264.p01	SSON_4408.p01	ECUMN_4759.p01___427210	UTI89_C4831.p01
group_24602		aspartate 1-decarboxylase	36	36	1						380	380	380	EC042_0130.p01___959	ECP_0139.p01	EC55989_0125.p01___35937	ECABU_c01450.p01	APECO1_1854.p01	ECB_00130.p01___55999	c0160.p01___91504	EcolC_3528.p01___87628	E2348C_0134.p01___113443	EcE24377A_0133.p01	ECED1_0136.p01___133254	EAKF1_ch1286.p01	EFER_0152.p01___154233	EKO11_3785.p01___186931	ECW_m0128.p01	ETEC_0127.p01___191808	EcHS_A0135.p01___221104	ECIAI1_0129.p01___239217	ECIAI39_0131.p01___257425	panD	NCTC86_00142	ECO103_0131.p01___277268	ECO111_0132.p01___298947	ECs0135.p01___322258	ECO26_0133.p01___344225	G2583_0135.p01	ECS88_0141.p01___368203	ECSE_0131.p01	ECSF_0144.p01	EcSMS35_0141.p01___387901	SBO_0120.p01	SDY_0041.p01	SF0128.p01	SSON_0139.p01	ECUMN_0129.p01___408754	UTI89_C0144.p01
group_24604		periplasmic L-asparaginase II	36	36	1						1046	1046	1046	EC042_3164.p01___22390	ECP_2951.p01	EC55989_3250.p01___48376	ECABU_c32440.p01	APECO1_3564.p01	ECB_02787.p01___66721	c3543.p01___105041	EcolC_0757.p01___75932	E2348C_3210.p01___126030	EcE24377A_3301.p01	ECED1_3420.p01___146172	EAKF1_ch3034.p01	EFER_2899.p01___165095	EKO11_0771.p01___174509	ECW_m3215.p01	ETEC_3147.p01___209500	EcHS_A3117.p01___232734	ECIAI1_3090.p01___250931	ECIAI39_3381.p01___270558	ansB	NCTC86_03366	ECO103_3540.p01___291049	ECO111_3708.p01___313305	ECs3833.p01___337399	ECO26_4059.p01___360045	G2583_3616.p01	ECS88_3239.p01___380253	ECSE_3225.p01	ECSF_2759.p01	EcSMS35_3099.p01___399568	SBO_3033.p01	SDY_3115.p01	SF2954.p01	SSON_3239.p01	ECUMN_3312.p01___421517	UTI89_C3346.p01
group_24605		sulfite reductase, beta subunit, NAD(P)-binding, heme-binding	36	36	1	1	16956				1712	1712	1712	EC042_2958.p01___20970	ECP_2737.p01	EC55989_3037.p01___47539	ECABU_c30300.p01	APECO1_3769.p01	ECB_02608.p01___65992	c3322.p01___104154	EcolC_0949.p01___76740	E2348C_3026.p01___125268	EcE24377A_3065.p01	ECED1_3212.p01___145339	EAKF1_ch3238.p01	EFER_0299.p01___154792	EKO11_1005.p01___175434	ECW_m2971.p01	ETEC_2956.p01___208375	EcHS_A2903.p01___231875	ECIAI1_2867.p01___250054	ECIAI39_2945.p01___268751	cysI	NCTC86_03143	ECO103_3307.p01___290105	ECO111_3488.p01___312422	ECs3618.p01___336515	ECO26_3834.p01___359120	G2583_3413.p01	ECS88_3027.p01___379414	ECSE_3019.p01	ECSF_2552.p01	EcSMS35_2891.p01___398741	SBO_2646.p01	SDY_2965.p01	SF2779.p01	SSON_2916.p01	ECUMN_3091.p01___420615	UTI89_C3127.p01
group_24606		acetyl CoA carboxylase, BCCP subunit	36	36	1	1	7771				470	470	470	EC042_3538.p01___24896	ECP_3340.p01	EC55989_3669.p01___50037	ECABU_c36640.p01	APECO1_3191.p01	ECB_03113.p01___68030	c4011.p01___106909	EcolC_0451.p01___74646	E2348C_3525.p01___127336	EcE24377A_3739.p01	ECED1_3906.p01___148084	EAKF1_ch2685c.p01	EFER_3234.p01___166460	EKO11_0470.p01___173265	ECW_m3521.p01	ETEC_3514.p01___211619	EcHS_A3447.p01___234045	ECIAI1_3398.p01___252178	ECIAI39_3747.p01___272024	accB	NCTC86_03753	ECO103_3994.p01___292888	ECO111_4074.p01___314787	ECs4127.p01___338606	ECO26_4353.p01___361235	G2583_3974.p01	ECS88_3631.p01___381789	ECSE_3536.p01	ECSF_3079.p01	EcSMS35_3550.p01___401251	SBO_3133.p01	SDY_3432.p01	SF3293.p01	SSON_3396.p01	ECUMN_3729.p01___423157	UTI89_C3688.p01
group_24607		putative transporter fused subunits of ABC superfamily: ATP-binding components	36	36	1	1	2985				1592	1595	1592	EC042_0909.p01___6390	ECP_0834.p01	EC55989_0863.p01___38871	ECABU_c08620.p01	APECO1_1272.p01	ECB_00787.p01___58677	c0906.p01___94501	EcolC_2823.p01___84604	E2348C_0772.p01___116049	EcE24377A_0890.p01	ECED1_0785.p01___135801	EAKF1_ch0654c.p01	EFER_0963.p01___157401	EKO11_3066.p01___183922	ECW_m0876.p01	ETEC_0887.p01___196251	EcHS_A0877.p01___223996	ECIAI1_0857.p01___242104	ECIAI39_0797.p01___260125	ybiT	NCTC86_02293	ECO103_0863.p01___280237	ECO111_0888.p01___301983	ECs0897.p01___325386	ECO26_0946.p01___347490	G2583_1048.p01	ECS88_0838.p01___370942	ECSE_0877.p01	ECSF_0745.p01	EcSMS35_0844.p01___390648	SBO_0710.p01	SDY_0776.p01	SF0770.p01	SSON_0799.p01	ECUMN_1004.p01___412265	UTI89_C0824.p01
group_24608		phosphoglyceromutase 1	36	36	1	1	3114				752	767	752	EC042_0775.p01___5537	ECP_0766.p01	EC55989_0734.p01___38372	ECABU_c07940.p01	APECO1_1333.p01	ECB_00708.p01___58360	c0831.p01___94202	EcolC_2907.p01___84955	E2348C_0632.p01___115486	EcE24377A_0782.p01	ECED1_0716.p01___135530	EAKF1_ch0720.p01	EFER_2354.p01___162890	EKO11_3131.p01___184191	ECW_m0810.p01	ETEC_0759.p01___195541	EcHS_A0809.p01___223724	ECIAI1_0723.p01___241577	ECIAI39_0723.p01___259825	gpmA	NCTC86_02360	ECO103_0743.p01___279759	ECO111_0765.p01___301501	ECs0783.p01___324926	ECO26_0809.p01___346950	G2583_0921.p01	ECS88_0771.p01___370679	ECSE_0808.p01	ECSF_0681.p01	EcSMS35_0778.p01___390384	SBO_0610.p01	SDY_0702.p01	SF0549.p01	SSON_0707.p01	ECUMN_0839.p01___411610	UTI89_C0752.p01
group_24609		conserved hypothetical protein	36	36	1						614	617	615	EC042_4226.p01___29992	ECP_4061.p01	EC55989_4323.p01___52598	ECABU_c43500.p01	APECO1_2609.p01	ECB_03739.p01___70562	c4795.p01___110080	EcolC_4162.p01___90312	E2348C_4160.p01___129948	EcE24377A_4367.p01	ECED1_4550.p01___150590	EAKF1_ch2096c.p01	EFER_3633.p01___167989	EKO11_4511.p01___189943	ECW_m4148.p01	ETEC_4123.p01___215492	EcHS_A4071.p01___236473	ECIAI1_4041.p01___254652	ECIAI39_3147.p01___269617	yigZ	NCTC86_04392	ECO103_4317.p01___294219	ECO111_4674.p01___317211	ECs4776.p01___341270	ECO26_4739.p01___362809	G2583_4646.p01	ECS88_4296.p01___384354	ECSE_4134.p01	ECSF_3705.p01	EcSMS35_4229.p01___403928	SBO_3860.p01	SDY_3897.p01	SF3924.p01	SSON_4021.p01	ECUMN_4372.p01___425692	UTI89_C4433.p01
group_24610		conserved hypothetical protein	36	36	1						386	386	386	EC042_0163.p01___1191	ECP_0173.p01	EC55989_0158.p01___36065	ECABU_c01770.p01	APECO1_1822.p01	ECB_00162.p01___56127	c0200.p01___91665	EcolC_3496.p01___87487	E2348C_0170.p01___113577	EcE24377A_0168.p01	ECED1_0170.p01___133380	EAKF1_ch1250.p01	EFER_0186.p01___154361	EKO11_3753.p01___186793	ECW_m0160.p01	ETEC_0159.p01___192001	EcHS_A0167.p01___221229	ECIAI1_0162.p01___239345	ECIAI39_0167.p01___257561	yaeH	NCTC86_00175	ECO103_0163.p01___277396	ECO111_0165.p01___299075	ECs0167.p01___322386	ECO26_0166.p01___344353	G2583_0167.p01	ECS88_0174.p01___368331	ECSE_0164.p01	ECSF_0180.p01	EcSMS35_0175.p01___388037	SBO_0152.p01	SDY_0181.p01	SF0155.p01	SSON_0176.p01	ECUMN_0161.p01___408878	UTI89_C0179.p01
group_24611		thiamine biosynthesis protein ThiC	36	36	1	1	13323				1895	1907	1895	EC042_4361.p01___30978	ECP_4207.p01	EC55989_4479.p01___53198	ECABU_c45100.p01	APECO1_2481.p01	ECB_03871.p01___71126	c4951.p01___110725	EcolC_4031.p01___89732	E2348C_4301.p01___130568	EcE24377A_4536.p01	ECED1_4701.p01___151181	EAKF1_ch1922.p01	EFER_3760.p01___168482	EKO11_4327.p01___189158	ECW_m4352.p01	ETEC_4254.p01___216297	EcHS_A4228.p01___237090	ECIAI1_4209.p01___255262	ECIAI39_4384.p01___274573	thiC	NCTC86_04555	ECO103_4743.p01___295984	ECO111_4811.p01___317811	ECs4917.p01___341882	ECO26_5103.p01___364331	G2583_4812.p01	ECS88_4455.p01___384937	ECSE_4282.p01	ECSF_3848.p01	EcSMS35_4442.p01___404757	SBO_4015.p01	SDY_3732.p01	SF4066.p01	SSON_4167.p01	ECUMN_4518.p01___426285	UTI89_C3825.p01
group_24612		HemY protein	36	36	1	1	12527				1196	1196	1196	EC042_4177.p01___29663	ECP_3994.p01	EC55989_4272.p01___52394	ECABU_c42820.p01	APECO1_2676.p01	ECB_03677.p01___70314	c4721.p01___109784	EcolC_4205.p01___90491	E2348C_4100.p01___129708	EcE24377A_4317.p01	ECED1_4486.p01___150342	EAKF1_ch2138.p01	EFER_3703.p01___168265	EKO11_4557.p01___190124	ECW_m4103.p01	ETEC_4081.p01___215244	EcHS_A4022.p01___236284	ECIAI1_3988.p01___254448	ECIAI39_2988.p01___268917	hemY	NCTC86_04349	ECO103_4365.p01___294409	ECO111_4625.p01___317021	ECs4732.p01___341094	ECO26_4787.p01___362999	G2583_4598.p01	ECS88_4224.p01___384086	ECSE_4083.p01	ECSF_3640.p01	EcSMS35_4167.p01___403680	SBO_3813.p01	SDY_3944.p01	SF3874.p01	SSON_3974.p01	ECUMN_4325.p01___425516	UTI89_C4361.p01
group_24613		ATP-dependent DNA helicase RecG	36	36	1	1	8320				2081	2114	2083	EC042_3985.p01___28124	ECP_3750.p01	EC55989_4118.p01___51773	ECABU_c41110.p01	APECO1_2809.p01	ECB_03509.p01___69623	c4477.p01___108774	EcolC_0059.p01___73006	E2348C_3916.p01___128933	EcE24377A_4156.p01	ECED1_4336.p01___149734	EAKF1_ch2286c.p01	EFER_3944.p01___169155	EKO11_0071.p01___171625	ECW_m3928.p01	ETEC_3893.p01___214027	EcHS_A3863.p01___235675	ECIAI1_3824.p01___253815	ECIAI39_4174.p01___273704	recG	NCTC86_04194	ECO103_4506.p01___295006	ECO111_4474.p01___316394	ECs4527.p01___340232	ECO26_4948.p01___363678	G2583_4388.p01	ECS88_4067.p01___383478	ECSE_3934.p01	ECSF_3488.p01	EcSMS35_3987.p01___402981	SBO_3725.p01	SDY_4084.p01	SF3692.p01	SSON_3753.p01	ECUMN_4168.p01___424873	UTI89_C4197.p01
group_24614		endonuclease IV	36	36	1	1	19116				857	857	857	EC042_2392.p01___16775	ECP_2199.p01	EC55989_2412.p01___45055	ECABU_c24900.p01	APECO1_4393.p01	ECB_02088.p01___63866	c2694.p01___101611	EcolC_1489.p01___79036	E2348C_2305.p01___122309	EcE24377A_2456.p01	ECED1_2608.p01___142941	EAKF1_ch3832c.p01	EFER_2244.p01___162463	EKO11_1595.p01___177881	ECW_m2360.p01	ETEC_2294.p01___204498	EcHS_A2295.p01___229500	ECIAI1_2239.p01___247590	ECIAI39_2299.p01___266136	nfo	NCTC86_00639	ECO103_2634.p01___287375	ECO111_2876.p01___309948	ECs3051.p01___334179	ECO26_3071.p01___356009	G2583_2702.p01	ECS88_2308.p01___376619	ECSE_2427.p01	ECSF_2041.p01	EcSMS35_2306.p01___396435	SBO_2168.p01	SDY_2107.p01	SF2244.p01	SSON_2215.p01	ECUMN_2495.p01___418236	UTI89_C2434.p01
group_24615		FeS cluster assembly protein	36	36	1	1	17327				323	329	323	EC042_2732.p01___19449	ECP_2533.p01	EC55989_2813.p01___46648	ECABU_c28340.p01	APECO1_3997.p01	ECB_02420.p01___65211	c3053.p01___103053	EcolC_1149.p01___77594	E2348C_2811.p01___124371	EcE24377A_2813.p01	ECED1_2959.p01___144345	EAKF1_ch3471.p01	EFER_0644.p01___156134	EKO11_1205.p01___176278	ECW_m2754.p01	ETEC_2685.p01___206941	EcHS_A2679.p01___230993	ECIAI1_2580.p01___248953	ECIAI39_2729.p01___267854	iscA	NCTC86_00285	ECO103_3045.p01___289028	ECO111_3252.p01___311449	ECs3394.p01___335580	ECO26_3575.p01___358041	G2583_3058.p01	ECS88_2704.p01___378174	ECSE_2814.p01	ECSF_2372.p01	EcSMS35_2681.p01___397918	SBO_2552.p01	SDY_2724.p01	SF2575.p01	SSON_2610.p01	ECUMN_2848.p01___419645	UTI89_C2850.p01
group_24616		protein associated with Co2 and Mg2 efflux	36	36	1	1	2251				377	377	377	EC042_0054.p01___410	ECP_0052.p01	EC55989_0050.p01___35625	ECABU_c00580.p01	APECO1_1932.p01	ECB_00054.p01___55695	c0063.p01___91118	EcolC_3605.p01___87952	E2348C_0053.p01___113113	EcE24377A_0054.p01	ECED1_0051.p01___132913	EAKF1_ch1369.p01	EFER_0061.p01___153875	EKO11_3862.p01___187247	ECW_m0050.p01	ETEC_0050.p01___191341	EcHS_A0056.p01___220790	ECIAI1_0052.p01___238897	ECIAI39_0053.p01___257097	apaG	NCTC86_00056	ECO103_0053.p01___276951	ECO111_0054.p01___298630	ECs0055.p01___321938	ECO26_0054.p01___343903	G2583_0054.p01	ECS88_0055.p01___367858	ECSE_0051.p01	ECSF_0057.p01	EcSMS35_0054.p01___387553	SBO_0039.p01	SDY_0075.p01	SF0047.p01	SSON_0058.p01	ECUMN_0052.p01___408440	UTI89_C0057.p01
group_24617		sn-glycerol-3-phosphate transporter	36	36	1						1358	1358	1358	EC042_2483.p01___17536	ECP_2282.p01	EC55989_2489.p01___45359	ECABU_c25740.p01	APECO1_4321.p01	ECB_02166.p01___64182	c2781.p01___101956	EcolC_1411.p01___78698	E2348C_2383.p01___122623	EcE24377A_2537.p01	ECED1_2705.p01___143323	EAKF1_ch3741.p01	EFER_0926.p01___157255	EKO11_1521.p01___177577	ECW_m2434.p01	ETEC_2373.p01___205045	EcHS_A2380.p01___229835	ECIAI1_2318.p01___247904	ECIAI39_2383.p01___266474	glpT	NCTC86_00557	ECO103_2709.p01___287673	ECO111_2992.p01___310408	ECs3125.p01___334481	ECO26_3233.p01___356660	G2583_2780.p01	ECS88_2387.p01___376931	ECSE_2501.p01	ECSF_2120.p01	EcSMS35_2392.p01___396775	SBO_2054.p01	SDY_2435.p01	SF2322.p01	SSON_2301.p01	ECUMN_2580.p01___418570	UTI89_C2520.p01
group_24618		sn-glycerol-3-phosphate dehydrogenase, aerobic, FAD/NAD(P)-binding	36	36	1	1	8010				1505	1520	1507	EC042_3686.p01___25979	ECP_3511.p01	EC55989_3833.p01___50680	ECABU_c38460.p01	APECO1_3041.p01	ECB_03277.p01___68705	c4203.p01___107681	EcolC_0288.p01___73950	E2348C_3670.p01___127935	EcE24377A_3902.p01	ECED1_4086.p01___148766	EAKF1_ch2538c.p01	EFER_3394.p01___167060	EKO11_0318.p01___172636	ECW_m3683.p01	ETEC_3675.p01___212615	EcHS_A3623.p01___234740	ECIAI1_3569.p01___252825	ECIAI39_3906.p01___272663	glpD	NCTC86_03929	ECO103_4144.p01___293508	ECO111_4234.p01___315437	ECs4269.p01___339196	ECO26_4513.p01___361896	G2583_4125.p01	ECS88_3815.p01___382483	ECSE_3692.p01	ECSF_3245.p01	EcSMS35_3706.p01___401861	SBO_3414.p01	SDY_3649.p01	SF3448.p01	SSON_3663.p01	ECUMN_3884.p01___423769	UTI89_C3926.p01
group_24619		conserved hypothetical protein	36	36	1						971	971	971	EC042_2038.p01___14282	ECP_1815.p01	EC55989_2050.p01___43607	ECABU_c21330.p01	APECO1_921.p01	ECB_01842.p01___62863	c2285.p01___99954	EcolC_1761.p01___80162	E2348C_1996.p01___121041	EcE24377A_2102.p01	ECED1_2140.p01___141084	EAKF1_ch4166c.p01	EFER_1201.p01___158334	EKO11_1897.p01___179139	ECW_m2047.p01	ETEC_1904.p01___202332	EcHS_A1965.p01___228247	ECIAI1_1958.p01___246455	ECIAI39_1178.p01___261677	cmoB	NCTC86_00975	ECO103_2133.p01___285306	ECO111_2457.p01___308238	ECs2581.p01___332251	ECO26_2723.p01___354614	G2583_2323.p01	ECS88_1929.p01___375160	ECSE_2106.p01	ECSF_1731.p01	EcSMS35_1315.p01___392490	SBO_1131.p01	SDY_1170.p01	SF1912.p01	SSON_1249.p01	ECUMN_2169.p01___416906	UTI89_C2075.p01
group_24620		endonuclease V	36	36	1	1	13319				671	677	671	EC042_4365.p01___31001	ECP_4211.p01	EC55989_4483.p01___53217	ECABU_c45140.p01	APECO1_2477.p01	ECB_03875.p01___71142	c4955.p01___110741	EcolC_4027.p01___89715	E2348C_4305.p01___130587	EcE24377A_4541.p01	ECED1_4705.p01___151200	EAKF1_ch1918c.p01	EFER_3756.p01___168466	EKO11_4323.p01___189141	ECW_m4357.p01	ETEC_4258.p01___216316	EcHS_A4232.p01___237106	ECIAI1_4213.p01___255281	ECIAI39_4388.p01___274592	nfi	NCTC86_04560	ECO103_4747.p01___296002	ECO111_4815.p01___317829	ECs4921.p01___341898	ECO26_5107.p01___364349	G2583_4816.p01	ECS88_4459.p01___384956	ECSE_4286.p01	ECSF_3852.p01	EcSMS35_4446.p01___404773	SBO_4019.p01	SDY_3728.p01	SF4070.p01	SSON_4171.p01	ECUMN_4522.p01___426301	UTI89_C3821.p01
group_24621		lipoate synthase	36	36	1						965	965	965	EC042_0663.p01___4714	ECP_0658.p01	EC55989_0620.p01___37893	ECABU_c06820.p01	APECO1_1427.p01	ECB_00597.p01___57882	c0718.p01___93707	EcolC_3017.p01___85454	E2348C_0528.p01___115029	EcE24377A_0652.p01	ECED1_0624.p01___135128	EAKF1_ch0834.p01	EFER_2476.p01___163407	EKO11_3238.p01___184668	ECW_m0682.p01	ETEC_0656.p01___194868	EcHS_A0679.p01___223245	ECIAI1_0611.p01___241105	ECIAI39_0603.p01___259297	lipA	NCTC86_02483	ECO103_0635.p01___279295	ECO111_0658.p01___301035	ECs0666.p01___324417	ECO26_0702.p01___346484	G2583_0791.p01	ECS88_0669.p01___370243	ECSE_0695.p01	ECSF_0567.p01	EcSMS35_0648.p01___389884	SBO_0492.p01	SDY_0550.p01	SF0653.p01	SSON_0582.p01	ECUMN_0720.p01___411109	UTI89_C0631.p01
group_24622		putative ATP-binding component of dipeptide transport system	36	36	1						1004	1013	1004	EC042_3846.p01___27182	ECP_3641.p01	EC55989_3991.p01___51280	ECABU_c39820.p01	APECO1_2908.p01	ECB_03391.p01___69152	c4355.p01___108283	EcolC_0175.p01___73481	E2348C_3788.p01___128421	EcE24377A_4032.p01	ECED1_4219.p01___149283	EAKF1_ch2409.p01	EFER_3537.p01___167622	EKO11_0193.p01___172133	ECW_m3806.p01	ETEC_3785.p01___213387	EcHS_A3739.p01___235194	ECIAI1_3698.p01___253321	ECIAI39_4049.p01___273223	dppF	NCTC86_04080	ECO103_4272.p01___294017	ECO111_4356.p01___315919	ECs4420.p01___339800	ECO26_4634.p01___362374	G2583_4277.p01	ECS88_3960.p01___383051	ECSE_3813.p01	ECSF_3374.p01	EcSMS35_3859.p01___402470	SBO_3539.p01	SDY_4563.p01	SF3575.p01	SSON_3850.p01	ECUMN_4050.p01___424414	UTI89_C4078.p01
group_24623		30S ribosomal subunit protein S10	36	36	1						311	311	311	EC042_3596.p01___25326	ECP_3409.p01	EC55989_3737.p01___50297	ECABU_c37420.p01	APECO1_3130.p01	ECB_03172.p01___68287	c4092.p01___107237	EcolC_0392.p01___74385	E2348C_3584.p01___127593	EcE24377A_3804.p01	ECED1_3984.p01___148381	EAKF1_ch2630.p01	EFER_3304.p01___166709	EKO11_0410.p01___173005	ECW_m3590.p01	ETEC_3573.p01___211977	EcHS_A3515.p01___234308	ECIAI1_3470.p01___252438	ECIAI39_3815.p01___272308	rpsJ	NCTC86_03823	ECO103_4053.p01___293148	ECO111_4142.p01___315079	ECs4186.p01___338864	ECO26_4423.p01___361536	G2583_4039.p01	ECS88_3708.p01___382076	ECSE_3596.p01	ECSF_3146.p01	EcSMS35_3616.p01___401501	SBO_3315.p01	SDY_3497.p01	SF3353.p01	SSON_3462.p01	ECUMN_3794.p01___423414	UTI89_C3776.p01
group_24624		5,10-methylenetetrahydrofolate reductase	36	36	1	1	13387				890	890	890	EC042_4317.p01___30648	ECP_4155.p01	EC55989_4424.p01___52981	ECABU_c44530.p01	APECO1_2525.p01	ECB_03827.p01___70926	c4899.p01___110493	EcolC_4074.p01___89934	E2348C_4250.p01___130329	EcE24377A_4481.p01	ECED1_4647.p01___150963	EAKF1_ch1971c.p01	EFER_3821.p01___168689	EKO11_4370.p01___189360	ECW_m4298.p01	ETEC_4210.p01___216032	EcHS_A4175.p01___236878	ECIAI1_4150.p01___255045	ECIAI39_3047.p01___269200	metF	NCTC86_04497	ECO103_4698.p01___295773	ECO111_4767.p01___317603	ECs4870.p01___341666	ECO26_4643.p01___362411	G2583_4753.p01	ECS88_4397.p01___384719	ECSE_4235.p01	ECSF_3803.p01	EcSMS35_4389.p01___404557	SBO_3961.p01	SDY_3776.p01	SF4019.p01	SSON_4115.p01	ECUMN_4473.p01___426079	UTI89_C4531.p01
group_24625		queuosine biosynthesis protein	36	36	1						695	695	695	EC042_0482.p01___3380	ECP_0505.p01	EC55989_0458.p01___37237	ECABU_c05270.p01	APECO1_1567.p01	ECB_00396.p01___57083	c0560.p01___93086	EcolC_3188.p01___86175	E2348C_0379.p01___114430	EcE24377A_0480.p01	ECED1_0468.p01___134524	EAKF1_ch0988.p01	EFER_2573.p01___163785	EKO11_3402.p01___185333	ECW_m0516.p01	ETEC_0497.p01___193838	EcHS_A0521.p01___222625	ECIAI1_0448.p01___240455	ECIAI39_0229.p01___257811	queC	NCTC86_02721	ECO103_0421.p01___278438	ECO111_0477.p01___300315	ECs0498.p01___323738	ECO26_0479.p01___345598	G2583_0556.p01	ECS88_0441.p01___369356	ECSE_0470.p01	ECSF_0405.p01	EcSMS35_0487.p01___389253	SBO_0338.p01	SDY_0286.p01	SF0389.p01	SSON_0432.p01	ECUMN_0484.p01___410161	UTI89_C0472.p01
group_24626		UDP-N-acetylglucosamine 1-carboxyvinyltransferase	36	36	1	1	7659				1259	1259	1259	EC042_3479.p01___24492	ECP_3276.p01	EC55989_3607.p01___49792	ECABU_c36030.p01	APECO1_3245.p01	ECB_03054.p01___67794	c3947.p01___106653	EcolC_0511.p01___74898	E2348C_3468.p01___127103	EcE24377A_3675.p01	ECED1_3847.p01___147845	EAKF1_ch2750.p01	EFER_3166.p01___166189	EKO11_0529.p01___173507	ECW_m3461.p01	ETEC_3454.p01___211271	EcHS_A3382.p01___233792	ECIAI1_3337.p01___251935	ECIAI39_3684.p01___271773	murA	NCTC86_03685	ECO103_3936.p01___292653	ECO111_4014.p01___314548	ECs4068.p01___338370	ECO26_4293.p01___360996	G2583_3914.p01	ECS88_3571.p01___381554	ECSE_3473.p01	ECSF_3021.p01	EcSMS35_3485.p01___400991	SBO_3193.p01	SDY_3370.p01	SF3229.p01	SSON_3337.p01	ECUMN_3669.p01___422914	UTI89_C3623.p01
group_24627		argininosuccinate lyase	36	36	1	1	13364				1373	1373	1373	EC042_4335.p01___30792	ECP_4173.p01	EC55989_4442.p01___53053	ECABU_c44710.p01	APECO1_2507.p01	ECB_03845.p01___70998	c4919.p01___110573	EcolC_4056.p01___89859	E2348C_4272.p01___130419	EcE24377A_4499.p01	ECED1_4665.p01___151035	EAKF1_ch1953c.p01	EFER_3803.p01___168617	EKO11_4352.p01___189285	ECW_m4316.p01	ETEC_4228.p01___216151	EcHS_A4194.p01___236954	ECIAI1_4168.p01___255117	ECIAI39_3029.p01___269128	argH	NCTC86_04516	ECO103_4716.p01___295845	ECO111_4785.p01___317675	ECs4889.p01___341743	ECO26_5077.p01___364193	G2583_4772.p01	ECS88_4415.p01___384791	ECSE_4253.p01	ECSF_3821.p01	EcSMS35_4407.p01___404629	SBO_3979.p01	SDY_3795.p01	SF4037.p01	SSON_4133.p01	ECUMN_4491.p01___426151	UTI89_C4551.p01
group_24628		D-erythro-7,8-dihydroneopterin triphosphate 2'-epimerase and dihydroneopterin aldolase	36	36	1	1	19351				362	362	362	EC042_2544.p01___18008	ECP_2342.p01	EC55989_2547.p01___45585	ECABU_c26360.p01	APECO1_4261.p01	ECB_02228.p01___64427	c2846.p01___102216	EcolC_1349.p01___78455	E2348C_2443.p01___122863	EcE24377A_2597.p01	ECED1_2767.p01___143567	EAKF1_ch3670c.p01	EFER_0860.p01___156995	EKO11_1462.p01___177344	ECW_m2492.p01	ETEC_2438.p01___205467	EcHS_A2453.p01___230111	ECIAI1_2379.p01___248134	ECIAI39_2450.p01___266738	folX	NCTC86_00491	ECO103_2767.p01___287897	ECO111_3051.p01___310636	ECs3187.p01___334730	ECO26_3291.p01___356890	G2583_2840.p01	ECS88_2450.p01___377175	ECSE_2561.p01	ECSF_2180.p01	EcSMS35_2459.p01___397040	SBO_2338.p01	SDY_2500.p01	SF2379.p01	SSON_2360.p01	ECUMN_2643.p01___418814	UTI89_C2587.p01
group_24629		putative ATP-dependent helicase	36	36	1	1	19152				1760	1760	1760	EC042_2417.p01___17013	ECP_2225.p01	EC55989_2438.p01___45159	ECABU_c25160.p01	APECO1_4371.p01	ECB_02114.p01___63970	c2721.p01___101713	EcolC_1463.p01___78928	E2348C_2331.p01___122413	EcE24377A_2482.p01	ECED1_2635.p01___143041	EAKF1_ch3806c.p01	EFER_2274.p01___162575	EKO11_1569.p01___177775	ECW_m2386.p01	ETEC_2321.p01___204703	EcHS_A2322.p01___229601	ECIAI1_2266.p01___247698	ECIAI39_2325.p01___266240	yejH	NCTC86_00613	ECO103_2661.p01___287479	ECO111_2903.p01___310050	ECs3076.p01___334279	ECO26_3097.p01___356113	G2583_2727.p01	ECS88_2333.p01___376719	ECSE_2453.p01	ECSF_2066.p01	EcSMS35_2333.p01___396543	SBO_2140.p01	SDY_0895.p01	SF2271.p01	SSON_2240.p01	ECUMN_2521.p01___418340	UTI89_C2461.p01
group_24630		methyl-galactoside transporter subunit ; periplasmic-binding component of ABC superfamily	36	36	1						998	998	998	EC042_2383.p01___16682	ECP_2189.p01	EC55989_2400.p01___45007	ECABU_c24800.p01	APECO1_4401.p01	ECB_02079.p01___63830	c2684.p01___101571	EcolC_1498.p01___79075	E2348C_2296.p01___122273	EcE24377A_2445.p01	ECED1_2597.p01___142897	EAKF1_ch3842.p01	EFER_2235.p01___162427	EKO11_1604.p01___177920	ECW_m2351.p01	ETEC_2285.p01___204420	EcHS_A2284.p01___229456	ECIAI1_2227.p01___247542	ECIAI39_2289.p01___266100	mglB	NCTC86_00649	ECO103_2625.p01___287339	ECO111_2867.p01___309912	ECs3042.p01___334143	ECO26_3062.p01___355973	G2583_2693.p01	ECS88_2296.p01___376571	ECSE_2417.p01	ECSF_2032.p01	EcSMS35_2297.p01___396399	SBO_2177.p01	SDY_2130.p01	SF2235.p01	SSON_2206.p01	ECUMN_2483.p01___418188	UTI89_C2423.p01
group_24631		23S rRNA pseudouridine synthase	36	36	1						980	980	980	EC042_2796.p01___19918	ECP_2597.p01	EC55989_2885.p01___46928	ECABU_c28960.p01	APECO1_3936.p01	ECB_02484.p01___65477	c3116.p01___103313	EcolC_1087.p01___77326	E2348C_2868.p01___124619	EcE24377A_2880.p01	ECED1_3035.p01___144631	EAKF1_ch3400.p01	EFER_0473.p01___155487	EKO11_1143.p01___176014	ECW_m2823.p01	ETEC_2803.p01___207531	EcHS_A2752.p01___231279	ECIAI1_2717.p01___249471	ECIAI39_2799.p01___268157	rluD	NCTC86_02999	ECO103_3169.p01___289539	ECO111_3316.p01___311719	ECs3457.p01___335844	ECO26_3637.p01___358313	G2583_3177.p01	ECS88_2782.p01___378452	ECSE_2880.p01	ECSF_2432.p01	EcSMS35_2748.p01___398178	SBO_2629.p01	SDY_2837.p01	SF2653.p01	SSON_2720.p01	ECUMN_2921.p01___419933	UTI89_C2927.p01
group_24632		bifunctional biotin-[acetylCoA carboxylase] holoenzyme synthetase and DNA-binding transcriptional repressor, bio-5'-AMP-binding	36	36	1	1	13344				965	965	965	EC042_4345.p01___30864	ECP_4187.p01	EC55989_4459.p01___53115	ECABU_c44880.p01	APECO1_2494.p01	ECB_03854.p01___71046	c4932.p01___110637	EcolC_4047.p01___89808	E2348C_4285.p01___130489	EcE24377A_4512.p01	ECED1_4684.p01___151105	EAKF1_ch1942c.p01	EFER_3778.p01___168558	EKO11_4343.p01___189234	ECW_m4331.p01	ETEC_4237.p01___216208	EcHS_A4207.p01___237006	ECIAI1_4190.p01___255179	ECIAI39_4362.p01___274477	birA	NCTC86_04532	ECO103_4727.p01___295905	ECO111_4794.p01___317727	ECs4900.p01___341802	ECO26_5086.p01___364245	G2583_4788.p01	ECS88_4437.p01___384861	ECSE_4264.p01	ECSF_3832.p01	EcSMS35_4421.p01___404677	SBO_3993.p01	SDY_3755.p01	SF4051.p01	SSON_4146.p01	ECUMN_4499.p01___426202	UTI89_C3803.p01
group_24679		sodium/pantothenate symporter	36	36	1	1	7775				1451	1457	1452	EC042_3541.p01___24932	ECP_3351.p01	EC55989_3672.p01___50049	ECABU_c36750.p01	APECO1_3180.p01	ECB_03116.p01___68042	c4023.p01___106957	EcolC_0448.p01___74634	E2348C_3528.p01___127348	EcE24377A_3742.p01	ECED1_3917.p01___148128	EAKF1_ch2682c.p01	EFER_3237.p01___166472	EKO11_0467.p01___173253	ECW_m3524.p01	ETEC_3517.p01___211650	EcHS_A3450.p01___234057	ECIAI1_3401.p01___252190	ECIAI39_3758.p01___272068	panF	NCTC86_03756	ECO103_3997.p01___292900	ECO111_4085.p01___314831	ECs4130.p01___338618	ECO26_4364.p01___361279	G2583_3977.p01	ECS88_3643.p01___381833	ECSE_3539.p01	ECSF_3090.p01	EcSMS35_3553.p01___401263	SBO_3252.p01	SDY_3435.p01	SF3296.p01	SSON_3399.p01	ECUMN_3732.p01___423169	UTI89_C3700.p01
group_24680		asparagine synthetase A	36	36	1	1	12460				992	992	992	EC042_4131.p01___29277	ECP_3943.p01	EC55989_4219.p01___52175	ECABU_c42290.p01	APECO1_2719.p01	ECB_03628.p01___70090	c4672.p01___109554	EcolC_4250.p01___90703	E2348C_4054.p01___129491	EcE24377A_4260.p01	ECED1_4434.p01___150125	EAKF1_ch2189c.p01	EFER_4043.p01___169561	EKO11_4601.p01___190325	ECW_m4047.p01	ETEC_4035.p01___214920	EcHS_A3960.p01___236052	ECIAI1_3928.p01___254229	ECIAI39_4348.p01___274409	asnA	NCTC86_04289	ECO103_4414.p01___294632	ECO111_4578.p01___316802	ECs4686.p01___340874	ECO26_4834.p01___363218	G2583_4540.p01	ECS88_4166.p01___383869	ECSE_4034.p01	ECSF_3592.p01	EcSMS35_4112.p01___403474	SBO_3743.p01	SDY_4004.p01	SF3824.p01	SSON_3875.p01	ECUMN_4274.p01___425299	UTI89_C4299.p01
group_24681		TatABCE protein translocation system subunit	36	36	1						773	776	775	EC042_4218.p01___29938	ECP_4053.p01	EC55989_4315.p01___52566	ECABU_c43420.p01	APECO1_2617.p01	ECB_03731.p01___70530	c4787.p01___110048	EcolC_4170.p01___90344	E2348C_4152.p01___129916	EcE24377A_4359.p01	ECED1_4542.p01___150558	EAKF1_ch2104c.p01	EFER_3642.p01___168025	EKO11_4519.p01___189972	ECW_m4140.p01	ETEC_4115.p01___215449	EcHS_A4062.p01___236440	ECIAI1_4033.p01___254620	ECIAI39_3157.p01___269657	tatC	NCTC86_04384	ECO103_4325.p01___294251	ECO111_4666.p01___317179	ECs4768.p01___341238	ECO26_4747.p01___362841	G2583_4638.p01	ECS88_4288.p01___384322	ECSE_4126.p01	ECSF_3697.p01	EcSMS35_4221.p01___403896	SBO_3852.p01	SDY_3905.p01	SF3916.p01	SSON_4013.p01	ECUMN_4364.p01___425660	UTI89_C4425.p01
group_24682		DNA gyrase subunit A	36	36	1	1	19249				2627	2636	2627	EC042_2471.p01___17434	ECP_2274.p01	EC55989_2479.p01___45321	ECABU_c25660.p01	APECO1_4329.p01	ECB_02157.p01___64146	c2773.p01___101924	EcolC_1420.p01___78735	E2348C_2375.p01___122591	EcE24377A_2526.p01	ECED1_2697.p01___143291	EAKF1_ch3750.p01	EFER_0934.p01___157287	EKO11_1531.p01___177612	ECW_m2426.p01	ETEC_2364.p01___204989	EcHS_A2371.p01___229799	ECIAI1_2309.p01___247868	ECIAI39_2369.p01___266418	gyrA	NCTC86_00566	ECO103_2700.p01___287637	ECO111_2983.p01___310372	ECs3114.p01___334437	ECO26_3224.p01___356624	G2583_2769.p01	ECS88_2379.p01___376899	ECSE_2492.p01	ECSF_2112.p01	EcSMS35_2379.p01___396723	SBO_2065.p01	SDY_2423.p01	SF2311.p01	SSON_2289.p01	ECUMN_2568.p01___418526	UTI89_C2512.p01
group_24683		sialic acid transporter	36	36	1						1490	1520	1496	EC042_3508.p01___24695	ECP_3307.p01	EC55989_3637.p01___49913	ECABU_c36320.p01	APECO1_3219.p01	ECB_03084.p01___67914	c3978.p01___106777	EcolC_0482.p01___74774	E2348C_3496.p01___127218	EcE24377A_3706.p01	ECED1_3875.p01___147960	EAKF1_ch2721.p01	EFER_3195.p01___166308	EKO11_0500.p01___173385	ECW_m3491.p01	ETEC_3485.p01___211448	EcHS_A3412.p01___233915	ECIAI1_3366.p01___252054	ECIAI39_3713.p01___271892	nanT	NCTC86_03722	ECO103_3965.p01___292772	ECO111_4044.p01___314667	ECs4097.p01___338486	ECO26_4323.p01___361115	G2583_3944.p01	ECS88_3601.p01___381669	ECSE_3503.p01	ECSF_3049.p01	EcSMS35_3519.p01___401127	SBO_3165.p01	SDY_3399.p01	SF3260.p01	SSON_3365.p01	ECUMN_3698.p01___423033	UTI89_C3654.p01
group_24684		2C-methyl-D-erythritol 2,4-cyclodiphosphate synthase	36	36	1	1	16994				479	479	479	EC042_2940.p01___20873	ECP_2728.p01	EC55989_3018.p01___47467	ECABU_c30210.p01	APECO1_3777.p01	ECB_02596.p01___65942	c3313.p01___104118	EcolC_0966.p01___76810	E2348C_3016.p01___125228	EcE24377A_3047.p01	ECED1_3202.p01___145299	EAKF1_ch3247.p01	EFER_0322.p01___154872	EKO11_1023.p01___175509	ECW_m2952.p01	ETEC_2937.p01___208287	EcHS_A2884.p01___231799	ECIAI1_2847.p01___249982	ECIAI39_2935.p01___268711	ispF	NCTC86_03125	ECO103_3288.p01___290033	ECO111_3470.p01___312350	ECs3600.p01___336443	ECO26_3815.p01___359048	G2583_3394.p01	ECS88_3016.p01___379374	ECSE_2998.p01	ECSF_2542.p01	EcSMS35_2871.p01___398661	SBO_2774.p01	SDY_2945.p01	SF2769.p01	SSON_2894.p01	ECUMN_3070.p01___420535	UTI89_C3117.p01
group_24685		guanine-hypoxanthine phosphoribosyltransferase	36	36	1	1	21513				458	458	458	EC042_0299.p01___2059	ECP_0267.p01	EC55989_0262.p01___36476	ECABU_c03380.p01	APECO1_1731.p01	ECB_00233.p01___56427	c0384.p01___92387	EcolC_3343.p01___86832	E2348C_0231.p01___113843	EcE24377A_0270.p01	ECED1_0272.p01___133774	EAKF1_ch1136c.p01	EFER_2740.p01___164459	EKO11_3569.p01___186020	ECW_m0352.p01	ETEC_0261.p01___192523	EcHS_A0265.p01___221614	ECIAI1_0277.p01___239770	ECIAI39_0413.p01___258530	gpt	NCTC86_02933	ECO103_0253.p01___277774	ECO111_0300.p01___299617	ECs0265.p01___322801	ECO26_0294.p01___344869	G2583_0274.p01	ECS88_0273.p01___368707	ECSE_0258.p01	ECSF_0241.p01	EcSMS35_0292.p01___388484	SBO_0244.p01	SDY_0479.p01	SF0286.p01	SSON_0280.p01	ECUMN_0304.p01___409446	UTI89_C0278.p01
group_24686		glycine cleavage system H protein	36	36	1						389	392	389	EC042_3115.p01___22054	ECP_2897.p01	EC55989_3191.p01___48143	ECABU_c31850.p01	APECO1_3624.p01	ECB_02736.p01___66517	c3484.p01___104805	EcolC_0805.p01___76134	E2348C_3156.p01___125812	EcE24377A_3231.p01	ECED1_3362.p01___145945	EAKF1_ch3092.p01	EFER_2840.p01___164862	EKO11_0827.p01___174741	ECW_m3157.p01	ETEC_3097.p01___209224	EcHS_A3063.p01___232512	ECIAI1_3023.p01___250662	ECIAI39_3319.p01___270312	gcvH	NCTC86_03303	ECO103_3480.p01___290806	ECO111_3642.p01___313032	ECs3775.p01___337164	ECO26_3993.p01___359772	G2583_3556.p01	ECS88_3183.p01___380030	ECSE_3167.p01	ECSF_2698.p01	EcSMS35_3036.p01___399319	SBO_3088.p01	SDY_3177.p01	SF2890.p01	SSON_3057.p01	ECUMN_3245.p01___421244	UTI89_C3289.p01
group_24687		conserved hypothetical protein	36	36	1						743	743	743	EC042_2037.p01___14278	ECP_1814.p01	EC55989_2049.p01___43603	ECABU_c21320.p01	APECO1_920.p01	ECB_01841.p01___62859	c2284.p01___99950	EcolC_1762.p01___80166	E2348C_1995.p01___121037	EcE24377A_2101.p01	ECED1_2139.p01___141080	EAKF1_ch4167c.p01	EFER_1202.p01___158338	EKO11_1898.p01___179143	ECW_m2046.p01	ETEC_1903.p01___202328	EcHS_A1964.p01___228243	ECIAI1_1957.p01___246451	ECIAI39_1179.p01___261681	cmoA	NCTC86_00976	ECO103_2132.p01___285302	ECO111_2456.p01___308234	ECs2580.p01___332247	ECO26_2722.p01___354610	G2583_2322.p01	ECS88_1928.p01___375156	ECSE_2105.p01	ECSF_1730.p01	EcSMS35_1316.p01___392494	SBO_1132.p01	SDY_1169.p01	SF1911.p01	SSON_1250.p01	ECUMN_2168.p01___416902	UTI89_C2074.p01
group_24726		stationary phase protein, binds sigma 70 RNA polymerase subunit	36	36	1	1	13322				476	476	476	EC042_4362.p01___30983	ECP_4208.p01	EC55989_4480.p01___53205	ECABU_c45110.p01	APECO1_2480.p01	ECB_03872.p01___71130	c4952.p01___110729	EcolC_4030.p01___89728	E2348C_4302.p01___130575	EcE24377A_4537.p01	ECED1_4702.p01___151188	EAKF1_ch1921.p01	EFER_3759.p01___168478	EKO11_4326.p01___189154	ECW_m4354.p01	ETEC_4255.p01___216301	EcHS_A4229.p01___237094	ECIAI1_4210.p01___255269	ECIAI39_4385.p01___274580	rsd	NCTC86_04557	ECO103_4744.p01___295990	ECO111_4812.p01___317817	ECs4918.p01___341886	ECO26_5104.p01___364337	G2583_4813.p01	ECS88_4456.p01___384944	ECSE_4283.p01	ECSF_3849.p01	EcSMS35_4443.p01___404761	SBO_4016.p01	SDY_3731.p01	SF4067.p01	SSON_4168.p01	ECUMN_4519.p01___426289	UTI89_C3824.p01
group_24727		leucine/isoleucine/valine transporter subunit ; membrane component of ABC superfamily	36	36	1						1277	1277	1277	EC042_3717.p01___26203	ECP_3549.p01	EC55989_3864.p01___50807	ECABU_c38860.p01	APECO1_3003.p01	ECB_03305.p01___68814	c4246.p01___107847	EcolC_0260.p01___73830	E2348C_3696.p01___128040	EcE24377A_3935.p01	ECED1_4129.p01___148935	EAKF1_ch2507.p01	EFER_3429.p01___167203	EKO11_0287.p01___172509	ECW_m3715.p01	ETEC_3702.p01___212793	EcHS_A3654.p01___234861	ECIAI1_3600.p01___252952	ECIAI39_3937.p01___272790	livM	NCTC86_03958	ECO103_4176.p01___293636	ECO111_4264.p01___315557	ECs4303.p01___339332	ECO26_4543.p01___362016	G2583_4157.p01	ECS88_3853.p01___382634	ECSE_3722.p01	ECSF_3273.p01	EcSMS35_3738.p01___401986	SBO_3451.p01	SDY_3605.p01	SF3474.p01	SSON_3694.p01	ECUMN_3918.p01___423908	UTI89_C3963.p01
group_24728		anaerobic class I fumarate hydratase (fumarase B)	36	36	1	1	13054				1646	1646	1646	EC042_4487.p01___31911	ECP_4364.p01	EC55989_4613.p01___53709	ECABU_c46740.p01	APECO1_2330.p01	ECB_03993.p01___71620	c5127.p01___111419	EcolC_3905.p01___89194	E2348C_4449.p01___131186	EcE24377A_4676.p01	ECED1_4855.p01___151778	EAKF1_ch1741.p01	EFER_4176.p01___170052	EKO11_4197.p01___188616	ECW_m4482.p01	ETEC_4432.p01___217380	EcHS_A4363.p01___237607	ECIAI1_4352.p01___255787	ECIAI39_4546.p01___275228	fumB	NCTC86_04695	ECO103_4874.p01___296510	ECO111_4992.p01___318542	ECs5104.p01___342642	ECO26_5234.p01___364855	G2583_4948.p01	ECS88_4623.p01___385566	ECSE_4420.p01	ECSF_4001.p01	EcSMS35_4588.p01___405323	SBO_4326.p01	SDY_4231.p01	SF4101.p01	SSON_4299.p01	ECUMN_4654.p01___426796	UTI89_C4715.p01
group_24729		ATP-dependent RNA helicase	36	36	1	1	12497				1265	1265	1265	EC042_4157.p01___29489	ECP_3972.p01	EC55989_4251.p01___52301	ECABU_c42600.p01	APECO1_2693.p01	ECB_03658.p01___70226	c4700.p01___109684	EcolC_4223.p01___90576	E2348C_4080.p01___129613	EcE24377A_4290.p01	ECED1_4465.p01___150251	EAKF1_ch2158.p01	EFER_3724.p01___168356	EKO11_4577.p01___190213	ECW_m4078.p01	ETEC_4062.p01___215101	EcHS_A3996.p01___236181	ECIAI1_3966.p01___254355	ECIAI39_3007.p01___269012	rhlB	NCTC86_04324	ECO103_4385.p01___294502	ECO111_4605.p01___316928	ECs4713.p01___341000	ECO26_4807.p01___363092	G2583_4573.p01	ECS88_4202.p01___383995	ECSE_4062.p01	ECSF_3619.p01	EcSMS35_4144.p01___403592	SBO_3790.p01	SDY_3969.p01	SF3853.p01	SSON_3951.p01	ECUMN_4304.p01___425421	UTI89_C4334.p01
group_24730		conserved hypothetical protein	36	36	1						740	740	740	EC042_0241.p01___1708	ECP_0254.p01	EC55989_0248.p01___36419	ECABU_c03290.p01	APECO1_1743.p01	ECB_00219.p01___56377	c0374.p01___92347	EcolC_3396.p01___87050	E2348C_0221.p01___113805	EcE24377A_0256.p01	ECED1_0258.p01___133726	EAKF1_ch1192.p01	EFER_0250.p01___154593	EKO11_3677.p01___186459	ECW_m0244.p01	ETEC_0249.p01___192474	EcHS_A0252.p01___221562	ECIAI1_0264.p01___239718	ECIAI39_0428.p01___258586	yafK	NCTC86_02948	ECO103_0240.p01___277722	ECO111_0246.p01___299405	ECs0251.p01___322745	ECO26_0240.p01___344658	G2583_0260.p01	ECS88_0261.p01___368659	ECSE_0245.p01	ECSF_0231.p01	EcSMS35_0235.p01___388266	SBO_0215.p01	SDY_0250.p01	SF0274.p01	SSON_0266.p01	ECUMN_0245.p01___409214	UTI89_C0264.p01
group_24731		putative methyltransferase	36	36	1						737	740	739	EC042_2736.p01___19471	ECP_2537.p01	EC55989_2817.p01___46664	ECABU_c28380.p01	APECO1_3993.p01	ECB_02424.p01___65227	c3058.p01___103073	EcolC_1145.p01___77578	E2348C_2815.p01___124387	EcE24377A_2817.p01	ECED1_2963.p01___144361	EAKF1_ch3467.p01	EFER_0640.p01___156118	EKO11_1201.p01___176262	ECW_m2758.p01	ETEC_2689.p01___206959	EcHS_A2684.p01___231013	ECIAI1_2584.p01___248969	ECIAI39_2733.p01___267870	trmJ	NCTC86_00280	ECO103_3049.p01___289044	ECO111_3256.p01___311465	ECs3398.p01___335596	ECO26_3579.p01___358057	G2583_3062.p01	ECS88_2708.p01___378190	ECSE_2819.p01	ECSF_2376.p01	EcSMS35_2685.p01___397934	SBO_2556.p01	SDY_2728.p01	SF2579.p01	SSON_2614.p01	ECUMN_2852.p01___419661	UTI89_C2854.p01
group_24732		hydrogenase 2 4Fe-4S ferredoxin-type component	36	36	1						986	986	986	EC042_3286.p01___23177	ECP_3082.p01	EC55989_3413.p01___49010	ECABU_c34020.p01	APECO1_3426.p01	ECB_02872.p01___67060	c3733.p01___105803	EcolC_0697.p01___75686	E2348C_3283.p01___126336	EcE24377A_3465.p01	ECED1_3646.p01___147038	EAKF1_ch2952.p01	EFER_2939.p01___165258	EKO11_0717.p01___174285	ECW_m3270.p01	ETEC_3270.p01___210203	EcHS_A3176.p01___232972	ECIAI1_3145.p01___251155	ECIAI39_3492.p01___270990	hybA	NCTC86_03486	ECO103_3681.p01___291614	ECO111_3826.p01___313779	ECs3881.p01___337607	ECO26_4104.p01___360231	G2583_3722.p01	ECS88_3378.p01___380775	ECSE_3281.p01	ECSF_2827.p01	EcSMS35_3282.p01___400185	SBO_2867.p01	SDY_3077.p01	SF3043.p01	SSON_3141.p01	ECUMN_3480.p01___422146	UTI89_C3418.p01
group_24733		alkyl hydroperoxide reductase subunit F	36	36	1						1565	1595	1581	EC042_0645.p01___4577	ECP_0639.p01	EC55989_0599.p01___37813	ECABU_c06580.p01	APECO1_1443.p01	ECB_00575.p01___57793	c0695.p01___93621	EcolC_3037.p01___85534	E2348C_0509.p01___114953	EcE24377A_0627.p01	ECED1_0605.p01___135052	EAKF1_ch0854c.p01	EFER_2486.p01___163447	EKO11_3258.p01___184749	ECW_m0662.p01	ETEC_0636.p01___194745	EcHS_A0658.p01___223164	ECIAI1_0591.p01___241025	ECIAI39_0584.p01___259221	ahpF	NCTC86_02507	ECO103_0615.p01___279217	ECO111_0638.p01___300955	ECs0645.p01___324333	ECO26_0682.p01___346404	G2583_0770.p01	ECS88_0648.p01___370163	ECSE_0674.p01	ECSF_0548.p01	EcSMS35_0627.p01___389806	SBO_0471.p01	SDY_0541.p01	SF0525.p01	SSON_0558.p01	ECUMN_0701.p01___411033	UTI89_C0609.p01
group_24777		putative ATP-binding protein of peptide transport system	36	36	1						992	992	992	EC042_1418.p01___9891	ECP_1349.p01	EC55989_1453.p01___41248	ECABU_c15810.p01	APECO1_454.p01	ECB_01268.p01___60598	c1768.p01___97914	EcolC_2334.p01___82532	E2348C_1490.p01___118988	EcE24377A_1498.p01	ECED1_1506.p01___138645	EAKF1_ch0134.p01	EFER_1663.p01___160161	EKO11_2559.p01___181841	ECW_m1387.p01	ETEC_1395.p01___199188	EcHS_A1405.p01___226046	ECIAI1_1316.p01___243937	ECIAI39_1642.p01___263560	sapD	NCTC86_01530	ECO103_1455.p01___282606	ECO111_1674.p01___305138	ECs1868.p01___329353	ECO26_1858.p01___351172	G2583_1638.p01	ECS88_1437.p01___373276	ECSE_1343.p01	ECSF_1279.p01	EcSMS35_1831.p01___394546	SBO_1771.p01	SDY_1378.p01	SF1296.p01	SSON_1849.p01	ECUMN_1596.p01___414643	UTI89_C1568.p01
group_24778		23S rRNA (Gm2251)-methyltransferase	36	36	1	1	5537				731	731	731	EC042_4653.p01___32959	ECP_4425.p01	EC55989_4735.p01___54181	ECABU_c47380.p01	APECO1_2212.p01	ECB_04047.p01___71845	c5264.p01___111983	EcolC_3833.p01___88881	E2348C_4503.p01___131412	EcE24377A_4740.p01	ECED1_4965.p01___152201	EAKF1_ch1648c.p01	EFER_4233.p01___170284	EKO11_4132.p01___188339	ECW_m4542.p01	ETEC_4526.p01___217959	EcHS_A4424.p01___237847	ECIAI1_4413.p01___256031	ECIAI39_4645.p01___275606	rlmB	NCTC86_04835	ECO103_4973.p01___296925	ECO111_5034.p01___318710	ECs5156.p01___342862	ECO26_5346.p01___365316	G2583_5007.p01	ECS88_4766.p01___386107	ECSE_4478.p01	ECSF_4066.p01	EcSMS35_4651.p01___405571	SBO_4276.p01	SDY_4409.p01	SF4335.p01	SSON_4365.p01	ECUMN_4713.p01___427028	UTI89_C4780.p01
group_24779		regulatory protein P-II for glutamine synthetase	36	36	1						338	338	338	EC042_2757.p01___19626	ECP_2555.p01	EC55989_2839.p01___46748	ECABU_c28540.p01	APECO1_3978.p01	ECB_02445.p01___65311	c3076.p01___103141	EcolC_1124.p01___77492	E2348C_2830.p01___124447	EcE24377A_2838.p01	ECED1_2980.p01___144425	EAKF1_ch3450.p01	EFER_0522.p01___155661	EKO11_1180.p01___176177	ECW_m2779.p01	ETEC_2710.p01___207080	EcHS_A2706.p01___231102	ECIAI1_2606.p01___249053	ECIAI39_2757.p01___267966	glnB	NCTC86_00259	ECO103_3074.p01___289137	ECO111_3279.p01___311549	ECs3419.p01___335680	ECO26_3600.p01___358141	G2583_3083.p01	ECS88_2724.p01___378250	ECSE_2841.p01	ECSF_2392.p01	EcSMS35_2706.p01___398018	SBO_2581.p01	SDY_2743.p01	SF2600.p01	SSON_2636.p01	ECUMN_2873.p01___419745	UTI89_C2872.p01
group_24780		2-octaprenylphenol hydroxylase	36	36	1	1	12608				1640	1640	1640	EC042_4215.p01___29914	ECP_4050.p01	EC55989_4312.p01___52554	ECABU_c43390.p01	APECO1_2620.p01	ECB_03728.p01___70518	c4784.p01___110036	EcolC_4173.p01___90356	E2348C_4149.p01___129904	EcE24377A_4356.p01	ECED1_4539.p01___150546	EAKF1_ch2107c.p01	EFER_3645.p01___168037	EKO11_4522.p01___189984	ECW_m4137.p01	ETEC_4112.p01___215428	EcHS_A4059.p01___236428	ECIAI1_4030.p01___254608	ECIAI39_3160.p01___269669	ubiB	NCTC86_04381	ECO103_4328.p01___294263	ECO111_4663.p01___317167	ECs4765.p01___341226	ECO26_4750.p01___362853	G2583_4635.p01	ECS88_4285.p01___384310	ECSE_4123.p01	ECSF_3694.p01	EcSMS35_4218.p01___403884	SBO_3849.p01	SDY_3908.p01	SF3913.p01	SSON_4010.p01	ECUMN_4361.p01___425648	UTI89_C4422.p01
group_24781		galactose-1-epimerase (mutarotase)	36	36	1						1040	1040	1040	EC042_0776.p01___5543	ECP_0767.p01	EC55989_0735.p01___38376	ECABU_c07950.p01	APECO1_1332.p01	ECB_00709.p01___58364	c0832.p01___94206	EcolC_2906.p01___84951	E2348C_0633.p01___115490	EcE24377A_0783.p01	ECED1_0717.p01___135534	EAKF1_ch0713.p01	EFER_2353.p01___162886	EKO11_3130.p01___184187	ECW_m0811.p01	ETEC_0760.p01___195546	EcHS_A0810.p01___223728	ECIAI1_0724.p01___241581	ECIAI39_0724.p01___259829	galM	NCTC86_02359	ECO103_0744.p01___279763	ECO111_0766.p01___301505	ECs0784.p01___324930	ECO26_0810.p01___346954	G2583_0922.p01	ECS88_0772.p01___370683	ECSE_0809.p01	ECSF_0682.p01	EcSMS35_0779.p01___390388	SBO_0611.p01	SDY_0703.p01	SF0548.p01	SSON_0708.p01	ECUMN_0840.p01___411614	UTI89_C0753.p01
group_24822		2'-deoxycytidine 5'-triphosphate deaminase	36	36	1						581	581	581	EC042_2303.p01___16099	ECP_2105.p01	EC55989_2321.p01___44694	ECABU_c24000.p01	APECO1_1156.p01	ECB_01971.p01___63398	c2592.p01___101201	EcolC_1576.p01___79397	E2348C_2207.p01___121914	EcE24377A_2358.p01	ECED1_2411.p01___142163	EAKF1_ch3963.p01	EFER_2151.p01___162091	EKO11_1728.p01___178424	ECW_m2224.p01	ETEC_2208.p01___203929	EcHS_A2205.p01___229146	ECIAI1_2141.p01___247199	ECIAI39_0948.p01___260744	dcd	NCTC86_00741	ECO103_2544.p01___287002	ECO111_2786.p01___309582	ECs2872.p01___333460	ECO26_2976.p01___355636	G2583_2590.p01	ECS88_2164.p01___376057	ECSE_2339.p01	ECSF_1954.p01	EcSMS35_0995.p01___391249	SBO_0892.p01	SDY_2197.p01	SF2129.p01	SSON_2118.p01	ECUMN_2403.p01___417861	UTI89_C2341.p01
group_24823		fused IMP cyclohydrolase ; phosphoribosylaminoimidazolecarboxamide formyltransferase	36	36	1	1	13308				1589	1589	1589	EC042_4373.p01___31061	ECP_4219.p01	EC55989_4491.p01___53249	ECABU_c45220.p01	APECO1_2469.p01	ECB_03883.p01___71174	c4964.p01___110777	EcolC_4019.p01___89681	E2348C_4313.p01___130619	EcE24377A_4550.p01	ECED1_4713.p01___151232	EAKF1_ch1910.p01	EFER_3748.p01___168434	EKO11_4314.p01___189104	ECW_m4366.p01	ETEC_4265.p01___216360	EcHS_A4240.p01___237138	ECIAI1_4221.p01___255313	ECIAI39_4396.p01___274624	purH	NCTC86_04568	ECO103_4755.p01___296034	ECO111_4823.p01___317861	ECs4929.p01___341930	ECO26_5115.p01___364381	G2583_4824.p01	ECS88_4467.p01___384988	ECSE_4295.p01	ECSF_3860.p01	EcSMS35_4455.p01___404809	SBO_4027.p01	SDY_3720.p01	SF4078.p01	SSON_4179.p01	ECUMN_4530.p01___426333	UTI89_C3814.p01
group_24824		DNA-binding response regulator in two-component regulatory system with CpxA	36	36	1						698	701	698	EC042_4287.p01___30442	ECP_4122.p01	EC55989_4391.p01___52859	ECABU_c44180.p01	APECO1_2556.p01	ECB_03798.p01___70810	c4864.p01___110353	EcolC_4105.p01___90062	E2348C_4217.p01___130197	EcE24377A_4446.p01	ECED1_4615.p01___150839	EAKF1_ch2045.p01	EFER_3860.p01___168841	EKO11_4444.p01___189656	ECW_m4221.p01	ETEC_4182.p01___215867	EcHS_A4143.p01___236750	ECIAI1_4118.p01___254925	ECIAI39_3083.p01___269344	cpxR	NCTC86_04468	ECO103_4615.p01___295434	ECO111_4736.p01___317480	ECs4838.p01___341537	ECO26_4672.p01___362528	G2583_4717.p01	ECS88_4362.p01___384587	ECSE_4201.p01	ECSF_3773.p01	EcSMS35_4305.p01___404221	SBO_3930.p01	SDY_3834.p01	SF3991.p01	SSON_4082.p01	ECUMN_4441.p01___425951	UTI89_C4496.p01
group_24825		bifunctional DNA-binding transcriptional repressor and NMN adenylyltransferase	36	36	1	1	2491				1232	1253	1237	EC042_4887.p01___34511	ECP_4774.p01	EC55989_5052.p01___55420	ECABU_c50250.p01	APECO1_1991.p01	ECB_04266.p01___72712	c5475.p01___112835	EcolC_3666.p01___88198	E2348C_4688.p01___132154	EcE24377A_4989.p01	ECED1_5261.p01___153334	EAKF1_ch1435c.p01	EFER_4487.p01___171275	EKO11_3924.p01___187496	ECW_m4752.p01	ETEC_4745.p01___219169	EcHS_A4625.p01___238631	ECIAI1_4613.p01___256819	ECIAI39_4922.p01___276695	nadR	NCTC86_05095	ECO103_5251.p01___298039	ECO111_5251.p01___319578	ECs5348.p01___343640	ECO26_5596.p01___366306	G2583_5249.p01	ECS88_5071.p01___387280	ECSE_4665.p01	ECSF_4323.p01	EcSMS35_4939.p01___406679	SBO_4453.p01	SDY_4651.p01	SF4422.p01	SSON_4540.p01	ECUMN_5014.p01___428193	UTI89_C5161.p01
group_24826		S-adenosylmethionine-6-N',N'-adenosyl (rRNA) dimethyltransferase	36	36	1						821	821	821	EC042_0055.p01___416	ECP_0053.p01	EC55989_0051.p01___35629	ECABU_c00590.p01	APECO1_1931.p01	ECB_00055.p01___55699	c0064.p01___91122	EcolC_3604.p01___87948	E2348C_0054.p01___113117	EcE24377A_0055.p01	ECED1_0052.p01___132917	EAKF1_ch1368.p01	EFER_0062.p01___153879	EKO11_3861.p01___187243	ECW_m0051.p01	ETEC_0051.p01___191346	EcHS_A0057.p01___220794	ECIAI1_0053.p01___238901	ECIAI39_0054.p01___257101	rsmA	NCTC86_00057	ECO103_0054.p01___276955	ECO111_0055.p01___298634	ECs0056.p01___321942	ECO26_0055.p01___343907	G2583_0055.p01	ECS88_0056.p01___367862	ECSE_0052.p01	ECSF_0058.p01	EcSMS35_0055.p01___387557	SBO_0040.p01	SDY_0076.p01	SF0048.p01	SSON_0059.p01	ECUMN_0053.p01___408444	UTI89_C0058.p01
group_24827		30S ribosomal subunit protein S4	36	36	1	1	7827				608	620	619	EC042_3572.p01___25157	ECP_3384.p01	EC55989_3713.p01___50198	ECABU_c37140.p01	APECO1_3151.p01	ECB_03147.p01___68187	c4057.p01___107097	EcolC_0417.p01___74485	E2348C_3559.p01___127490	EcE24377A_3779.p01	ECED1_3960.p01___148285	EAKF1_ch2655.p01	EFER_3280.p01___166613	EKO11_0435.p01___173105	ECW_m3564.p01	ETEC_3548.p01___211838	EcHS_A3490.p01___234207	ECIAI1_3446.p01___252339	ECIAI39_3791.p01___272209	rpsD	NCTC86_03797	ECO103_4028.p01___293045	ECO111_4117.p01___314976	ECs4161.p01___338764	ECO26_4398.p01___361433	G2583_4014.p01	ECS88_3684.p01___381980	ECSE_3571.p01	ECSF_3121.p01	EcSMS35_3591.p01___401401	SBO_3290.p01	SDY_3472.p01	SF3328.p01	SSON_3437.p01	ECUMN_3770.p01___423318	UTI89_C3741.p01
group_24828		conserved hypothetical protein	36	36	1						482	485	482	EC042_0678.p01___4817	ECP_0673.p01	EC55989_0635.p01___37953	ECABU_c06970.p01	APECO1_1413.p01	ECB_00612.p01___57942	c0734.p01___93771	EcolC_3002.p01___85391	E2348C_0543.p01___115087	EcE24377A_0669.p01	ECED1_0640.p01___135188	EAKF1_ch0809c.p01	EFER_2463.p01___163355	EKO11_3223.p01___184606	ECW_m0697.p01	ETEC_0671.p01___194949	EcHS_A0695.p01___223306	ECIAI1_0627.p01___241165	ECIAI39_0618.p01___259357	ybeL	NCTC86_02468	ECO103_0650.p01___279355	ECO111_0673.p01___301095	ECs0681.p01___324477	ECO26_0717.p01___346544	G2583_0806.p01	ECS88_0685.p01___370301	ECSE_0712.p01	ECSF_0583.p01	EcSMS35_0663.p01___389944	SBO_0507.p01	SDY_0567.p01	SF0638.p01	SSON_0597.p01	ECUMN_0737.p01___411173	UTI89_C0646.p01
group_24829		ubiquinone/menaquinone biosynthesis methyltransferase	36	36	1	1	12606				755	755	755	EC042_4213.p01___29902	ECP_4048.p01	EC55989_4310.p01___52546	ECABU_c43370.p01	APECO1_2622.p01	ECB_03726.p01___70510	c4782.p01___110028	EcolC_4175.p01___90364	E2348C_4147.p01___129896	EcE24377A_4354.p01	ECED1_4537.p01___150538	EAKF1_ch2109c.p01	EFER_3647.p01___168045	EKO11_4524.p01___189992	ECW_m4135.p01	ETEC_4110.p01___215418	EcHS_A4057.p01___236420	ECIAI1_4028.p01___254600	ECIAI39_3162.p01___269677	ubiE	NCTC86_04379	ECO103_4330.p01___294271	ECO111_4661.p01___317159	ECs4763.p01___341218	ECO26_4752.p01___362861	G2583_4633.p01	ECS88_4283.p01___384302	ECSE_4121.p01	ECSF_3692.p01	EcSMS35_4216.p01___403876	SBO_3847.p01	SDY_3910.p01	SF3911.p01	SSON_4008.p01	ECUMN_4359.p01___425640	UTI89_C4420.p01
group_24830		fructose-1-phosphate kinase	36	36	1	1	19132				938	941	938	EC042_2401.p01___16862	ECP_2208.p01	EC55989_2421.p01___45091	ECABU_c24990.p01	APECO1_4386.p01	ECB_02097.p01___63902	c2703.p01___101641	EcolC_1480.p01___79002	E2348C_2314.p01___122345	EcE24377A_2465.p01	ECED1_2616.p01___142973	EAKF1_ch3825.p01	EFER_2255.p01___162503	EKO11_1586.p01___177845	ECW_m2369.p01	ETEC_2303.p01___204568	EcHS_A2305.p01___229533	ECIAI1_2248.p01___247626	ECIAI39_2308.p01___266172	fruK	NCTC86_00630	ECO103_2643.p01___287411	ECO111_2886.p01___309982	ECs3060.p01___334215	ECO26_3080.p01___356045	G2583_2711.p01	ECS88_2316.p01___376651	ECSE_2436.p01	ECSF_2049.p01	EcSMS35_2315.p01___396471	SBO_2156.p01	SDY_2316.p01	SF2253.p01	SSON_2224.p01	ECUMN_2504.p01___418272	UTI89_C2443.p01
group_24831		conserved hypothetical protein	36	36	1						833	833	833	EC042_1870.p01___13097	ECP_1651.p01	EC55989_1871.p01___42901	ECABU_c19580.p01	APECO1_779.p01	ECB_01672.p01___62188	c2099.p01___99218	EcolC_1928.p01___80847	E2348C_1788.p01___120199	EcE24377A_1921.p01	ECED1_1905.p01___140171	EAKF1_ch4348c.p01	EFER_1361.p01___158966	EKO11_2072.p01___179857	ECW_m1872.p01	ETEC_1736.p01___201336	EcHS_A1783.p01___227527	ECIAI1_1758.p01___245683	ECIAI39_1350.p01___262376	ppsR	NCTC86_01155	ECO103_1847.p01___284161	ECO111_2173.p01___307092	ECs2410.p01___331566	ECO26_2432.p01___353444	G2583_2100.p01	ECS88_1754.p01___374485	ECSE_1828.p01	ECSF_1564.p01	EcSMS35_1487.p01___393178	SBO_1425.p01	SDY_1797.p01	SF1527.p01	SSON_1456.p01	ECUMN_1994.p01___416216	UTI89_C1896.p01
group_24832		16S rRNA processing protein	36	36	1						548	557	549	EC042_2808.p01___19993	ECP_2609.p01	EC55989_2897.p01___46980	ECABU_c29090.p01	APECO1_3925.p01	ECB_02497.p01___65529	c3129.p01___103369	EcolC_1075.p01___77275	E2348C_2897.p01___124731	EcE24377A_2892.p01	ECED1_3047.p01___144683	EAKF1_ch3388.p01	EFER_0464.p01___155447	EKO11_1131.p01___175964	ECW_m2836.p01	ETEC_2815.p01___207592	EcHS_A2767.p01___231335	ECIAI1_2729.p01___249523	ECIAI39_2812.p01___268213	rimM	NCTC86_03013	ECO103_3182.p01___289591	ECO111_3329.p01___311771	ECs3471.p01___335900	ECO26_3650.p01___358365	G2583_3190.p01	ECS88_2794.p01___378504	ECSE_2892.p01	ECSF_2444.p01	EcSMS35_2760.p01___398226	SBO_2744.p01	SDY_2782.p01	SF2668.p01	SSON_2765.p01	ECUMN_2933.p01___419985	UTI89_C2941.p01
group_24833		oxygen-independent coproporphyrinogen III oxidase	36	36	1	1	13537				1373	1379	1374	EC042_4240.p01___30093	ECP_4077.p01	EC55989_4342.p01___52671	ECABU_c43700.p01	APECO1_2595.p01	ECB_03752.p01___70629	c4816.p01___110165	EcolC_4149.p01___90237	E2348C_4173.p01___130021	EcE24377A_4386.p01	ECED1_4567.p01___150663	EAKF1_ch2079c.p01	EFER_3610.p01___167916	EKO11_4497.p01___189871	ECW_m4169.p01	ETEC_4136.p01___215573	EcHS_A4092.p01___236554	ECIAI1_4066.p01___254729	ECIAI39_3134.p01___269544	hemN	NCTC86_04414	ECO103_4304.p01___294146	ECO111_4687.p01___317284	ECs4789.p01___341340	ECO26_4723.p01___362729	G2583_4667.p01	ECS88_4316.p01___384427	ECSE_4150.p01	ECSF_3720.p01	EcSMS35_4251.p01___404005	SBO_3879.p01	SDY_3876.p01	SF3937.p01	SSON_4039.p01	ECUMN_4390.p01___425765	UTI89_C4456.p01
group_24834		tRNA (uracil-5-)-methyltransferase	36	36	1	1	13350				1100	1100	1100	EC042_4340.p01___30828	ECP_4182.p01	EC55989_4450.p01___53084	ECABU_c44800.p01	APECO1_2498.p01	ECB_03850.p01___71018	c4928.p01___110609	EcolC_4051.p01___89838	E2348C_4281.p01___130458	EcE24377A_4506.p01	ECED1_4674.p01___151074	EAKF1_ch1946.p01	EFER_3795.p01___168586	EKO11_4347.p01___189264	ECW_m4322.p01	ETEC_4233.p01___216179	EcHS_A4199.p01___236978	ECIAI1_4175.p01___255148	ECIAI39_3024.p01___269105	trmA	NCTC86_04522	ECO103_4723.p01___295877	ECO111_4790.p01___317699	ECs4896.p01___341774	ECO26_5082.p01___364217	G2583_4780.p01	ECS88_4424.p01___384830	ECSE_4260.p01	ECSF_3828.p01	EcSMS35_4412.p01___404649	SBO_3984.p01	SDY_3763.p01	SF4047.p01	SSON_4138.p01	ECUMN_4496.p01___426174	UTI89_C4560.p01
group_24859		hydrogenase 3, large subunit	36	36	1	1	17056				1697	1730	1710	EC042_2915.p01___20695	ECP_2684.p01	EC55989_2987.p01___47351	ECABU_c29920.p01	APECO1_3804.p01	ECB_02571.p01___65842	c3281.p01___103990	EcolC_0991.p01___76916	E2348C_2986.p01___125110	EcE24377A_3009.p01	ECED1_3172.p01___145187	EAKF1_ch3279.p01	EFER_0356.p01___155008	EKO11_1053.p01___175629	ECW_m2922.p01	ETEC_2912.p01___208130	EcHS_A2857.p01___231691	ECIAI1_2815.p01___249866	ECIAI39_2909.p01___268615	hycE	NCTC86_03099	ECO103_3259.p01___289917	ECO111_3441.p01___312234	ECs3577.p01___336351	ECO26_3786.p01___358932	G2583_3369.p01	ECS88_2986.p01___379262	ECSE_2969.p01	ECSF_2514.p01	EcSMS35_2846.p01___398561	SBO_2797.p01	SDY_2918.p01	SF2738.p01	SSON_2868.p01	ECUMN_3043.p01___420435	UTI89_C3084.p01
group_24860		enterobactin exporter	36	36	1						1232	1250	1249	EC042_0629.p01___4470	ECP_0623.p01	EC55989_0583.p01___37749	ECABU_c06410.p01	APECO1_1458.p01	ECB_00558.p01___57727	c0678.p01___93553	EcolC_3053.p01___85601	E2348C_0493.p01___114889	EcE24377A_0611.p01	ECED1_0588.p01___134988	EAKF1_ch0870c.p01	EFER_2503.p01___163511	EKO11_3274.p01___184815	ECW_m0646.p01	ETEC_0621.p01___194656	EcHS_A0642.p01___223100	ECIAI1_0575.p01___240961	ECIAI39_0568.p01___259157	entS	NCTC86_02523	ECO103_0599.p01___279153	ECO111_0621.p01___300893	ECs0630.p01___324273	ECO26_0666.p01___346340	G2583_0754.p01	ECS88_0630.p01___370099	ECSE_0658.p01	ECSF_0532.p01	EcSMS35_0611.p01___389742	SBO_0452.p01	SDY_0522.p01	SF0505.p01	SSON_0542.p01	ECUMN_0685.p01___410969	UTI89_C0593.p01
group_24861		DNA topoisomerase IV subunit B	36	36	1	1	7331				1892	1892	1892	EC042_3321.p01___23405	ECP_3122.p01	EC55989_3446.p01___49130	ECABU_c34460.p01	APECO1_3383.p01	ECB_02902.p01___67177	c3776.p01___105975	EcolC_0667.p01___75561	E2348C_3325.p01___126504	EcE24377A_3494.p01	ECED1_3696.p01___147228	EAKF1_ch2899.p01	EFER_2971.p01___165386	EKO11_0688.p01___174168	ECW_m3296.p01	ETEC_3302.p01___210362	EcHS_A3208.p01___233093	ECIAI1_3178.p01___251275	ECIAI39_3527.p01___271126	parE	NCTC86_03517	ECO103_3708.p01___291722	ECO111_3853.p01___313887	ECs3918.p01___337755	ECO26_4131.p01___360339	G2583_3756.p01	ECS88_3424.p01___380951	ECSE_3311.p01	ECSF_2872.p01	EcSMS35_3325.p01___400354	SBO_2888.p01	SDY_3210.p01	SF3070.p01	SSON_3168.p01	ECUMN_3515.p01___422282	UTI89_C3464.p01
group_24862		sulfate, thiosulfate transport system permease T protein	36	36	1	1	17598				833	833	833	EC042_2633.p01___18692	ECP_2447.p01	EC55989_2713.p01___46247	ECABU_c27440.p01	APECO1_4122.p01	ECB_02324.p01___64830	c2958.p01___102673	EcolC_1255.p01___78033	E2348C_2609.p01___123548	EcE24377A_2710.p01	ECED1_2867.p01___143984	EAKF1_ch3577.p01	EFER_0749.p01___156547	EKO11_1305.p01___176689	ECW_m2652.p01	ETEC_2537.p01___206133	EcHS_A2560.p01___230529	ECIAI1_2481.p01___248552	ECIAI39_2569.p01___267225	cysU	NCTC86_00386	ECO103_2942.p01___288625	ECO111_3153.p01___311051	ECs3295.p01___335184	ECO26_3476.p01___357643	G2583_2955.p01	ECS88_2613.p01___377827	ECSE_2714.p01	ECSF_2287.p01	EcSMS35_2579.p01___397510	SBO_2449.p01	SDY_2620.p01	SF2478.p01	SSON_2513.p01	ECUMN_2745.p01___419232	UTI89_C2757.p01
group_24863		3-deoxy-D-arabino-heptulosonate-7-phosphate synthase, phenylalanine repressible	36	36	1	1	3115				1052	1052	1052	EC042_0774.p01___5531	ECP_0765.p01	EC55989_0733.p01___38368	ECABU_c07930.p01	APECO1_1334.p01	ECB_00707.p01___58356	c0830.p01___94198	EcolC_2908.p01___84959	E2348C_0631.p01___115482	EcE24377A_0781.p01	ECED1_0715.p01___135526	EAKF1_ch0721c.p01	EFER_2356.p01___162898	EKO11_3132.p01___184195	ECW_m0809.p01	ETEC_0758.p01___195536	EcHS_A0808.p01___223720	ECIAI1_0722.p01___241573	ECIAI39_0722.p01___259821	aroG	NCTC86_02361	ECO103_0742.p01___279755	ECO111_0764.p01___301497	ECs0782.p01___324922	ECO26_0808.p01___346946	G2583_0920.p01	ECS88_0770.p01___370675	ECSE_0807.p01	ECSF_0680.p01	EcSMS35_0777.p01___390380	SBO_0609.p01	SDY_0701.p01	SF0550.p01	SSON_0706.p01	ECUMN_0838.p01___411606	UTI89_C0751.p01
group_24864		magnesium/nickel/cobalt transporter	36	36	1						950	965	950	EC042_4196.p01___29770	ECP_4010.p01	EC55989_4289.p01___52462	ECABU_c42980.p01	APECO1_2660.p01	ECB_03692.p01___70374	c4737.p01___109848	EcolC_4192.p01___90436	E2348C_4116.p01___129772	EcE24377A_4335.p01	ECED1_4501.p01___150398	EAKF1_ch2123c.p01	EFER_3686.p01___168201	EKO11_4543.p01___190069	ECW_m4117.p01	ETEC_4094.p01___215309	EcHS_A4041.p01___236356	ECIAI1_4006.p01___254516	ECIAI39_3195.p01___269805	corA	NCTC86_04362	ECO103_4349.p01___294345	ECO111_4641.p01___317085	ECs4746.p01___341150	ECO26_4771.p01___362935	G2583_4613.p01	ECS88_4242.p01___384150	ECSE_4102.p01	ECSF_3655.p01	EcSMS35_4183.p01___403744	SBO_3829.p01	SDY_3929.p01	SF3894.p01	SSON_3991.p01	ECUMN_4342.p01___425572	UTI89_C4379.p01
group_24865		anti-sigma factor	36	36	1						638	650	649	EC042_2776.p01___19759	ECP_2574.p01	EC55989_2861.p01___46837	ECABU_c28740.p01	APECO1_3959.p01	ECB_02466.p01___65393	c3096.p01___103221	EcolC_1105.p01___77411	E2348C_2849.p01___124532	EcE24377A_2858.p01	ECED1_3002.p01___144514	EAKF1_ch3430.p01	EFER_0502.p01___155572	EKO11_1161.p01___176099	ECW_m2801.p01	ETEC_2785.p01___207416	EcHS_A2727.p01___231189	ECIAI1_2685.p01___249376	ECIAI39_2777.p01___268058	rseA	NCTC86_00237	ECO103_3150.p01___289447	ECO111_3298.p01___311634	ECs3438.p01___335756	ECO26_3619.p01___358226	G2583_3154.p01	ECS88_2746.p01___378339	ECSE_2860.p01	ECSF_2411.p01	EcSMS35_2725.p01___398094	SBO_2600.p01	SDY_2813.p01	SF2634.p01	SSON_2696.p01	ECUMN_2894.p01___419834	UTI89_C2894.p01
group_2490		thiamin biosynthesis ThiGH complex subunit	36	36	1	1	13328				770	1028	789	EC042_4358.p01___30962	ECP_4203.p01	EC55989_4475.p01___53182	ECABU_c45060.p01	APECO1_2483.p01	ECB_03867.p01___71110	c4947.p01___110709	EcolC_4035.p01___89748	E2348C_4297.p01___130552	EcE24377A_4532.p01	ECED1_4697.p01___151165	EAKF1_ch1926.p01	EFER_3764.p01___168498	EKO11_4331.p01___189174	ECW_m4348.p01	ETEC_4250.p01___216280	EcHS_A4224.p01___237073	ECIAI1_4205.p01___255246	ECIAI39_4380.p01___274557	thiG	NCTC86_04551	ECO103_4739.p01___295968	ECO111_4807.p01___317795	ECs4914.p01___341870	ECO26_5099.p01___364315	G2583_4808.p01	ECS88_4451.p01___384921	ECSE_4278.p01	ECSF_3844.p01	EcSMS35_4438.p01___404741	SBO_4011.p01	SDY_3736.p01	SF4063.p01	SSON_4163.p01	ECUMN_4514.p01___426269	UTI89_C3829.p01
group_24914		TDP-4-oxo-6-deoxy-D-glucose transaminase	36	36	1	1	12508				1130	1130	1130	EC042_4168.p01___29565	ECP_3982.p01	EC55989_4263.p01___52349	ECABU_c42700.p01	APECO1_2684.p01	ECB_03669.p01___70270	c4711.p01___109732	EcolC_4212.p01___90531	E2348C_4092.p01___129661	EcE24377A_4302.p01	ECED1_4476.p01___150295	EAKF1_ch2146c.p01	EFER_3713.p01___168316	EKO11_4565.p01___190165	ECW_m4089.p01	ETEC_4073.p01___215163	EcHS_A4008.p01___236229	ECIAI1_3978.p01___254403	ECIAI39_2996.p01___268964	wecE	NCTC86_04335	ECO103_4373.p01___294454	ECO111_4617.p01___316976	ECs4724.p01___341044	ECO26_4795.p01___363044	G2583_4585.p01	ECS88_4213.p01___384039	ECSE_4074.p01	ECSF_3631.p01	EcSMS35_4155.p01___403636	SBO_3802.p01	SDY_3957.p01	SF3865.p01	SSON_3963.p01	ECUMN_4316.p01___425469	UTI89_C4347.p01
group_24915		membrane-bound lytic murein transglycosylase C	36	36	1						1079	1082	1080	EC042_3170.p01___22425	ECP_2957.p01	EC55989_3256.p01___48400	ECABU_c32500.p01	APECO1_3538.p01	ECB_02793.p01___66745	c3551.p01___105073	EcolC_0751.p01___75906	E2348C_3216.p01___126054	EcE24377A_3309.p01	ECED1_3426.p01___146196	EAKF1_ch3028c.p01	EFER_2905.p01___165119	EKO11_0765.p01___174483	ECW_m3221.p01	ETEC_3153.p01___209530	EcHS_A3124.p01___232762	ECIAI1_3096.p01___250955	ECIAI39_3387.p01___270582	mltC	NCTC86_03373	ECO103_3546.p01___291073	ECO111_3714.p01___313329	ECs3839.p01___337423	ECO26_4065.p01___360069	G2583_3622.p01	ECS88_3246.p01___380277	ECSE_3232.p01	ECSF_2765.p01	EcSMS35_3106.p01___399596	SBO_3027.p01	SDY_3109.p01	SF2960.p01	SSON_3233.p01	ECUMN_3318.p01___421541	UTI89_C3354.p01
group_24916		putative phosphotransferase/kinase	36	36	1	1	22444				860	860	860	EC042_1890.p01___13230	ECP_1672.p01	EC55989_1892.p01___42983	ECABU_c19810.p01	APECO1_795.p01	ECB_01694.p01___62273	c2124.p01___99316	EcolC_1907.p01___80768	E2348C_1854.p01___120463	EcE24377A_1945.p01	ECED1_1928.p01___140257	EAKF1_ch4327c.p01	EFER_1342.p01___158892	EKO11_2051.p01___179774	ECW_m1894.p01	ETEC_1757.p01___201446	EcHS_A1806.p01___227612	ECIAI1_1783.p01___245771	ECIAI39_1329.p01___262290	yniA	NCTC86_01131	ECO103_1917.p01___284438	ECO111_2235.p01___307334	ECs2431.p01___331650	ECO26_2498.p01___353705	G2583_2171.p01	ECS88_1777.p01___374575	ECSE_1894.p01	ECSF_1587.p01	EcSMS35_1466.p01___393094	SBO_1365.p01	SDY_1818.p01	SF1505.p01	SSON_1432.p01	ECUMN_2014.p01___416298	UTI89_C1919.p01
group_24917		UDP-N-acetylmuramate:L-alanyl-gamma-D-glutamyl- meso-diaminopimelate ligase	36	36	1						1373	1373	1373	EC042_4711.p01___33330	ECP_4482.p01	EC55989_4791.p01___54397	ECABU_c47990.p01	APECO1_2159.p01	ECB_04101.p01___72061	c5331.p01___112247	EcolC_3778.p01___88651	E2348C_4559.p01___131634	EcE24377A_4803.p01	ECED1_5088.p01___152657	EAKF1_ch1593c.p01	EFER_4311.p01___170592	EKO11_4078.p01___188127	ECW_m4594.p01	ETEC_4581.p01___218294	EcHS_A4486.p01___238095	ECIAI1_4465.p01___256235	ECIAI39_4705.p01___275838	mpl	NCTC86_04892	ECO103_5029.p01___297149	ECO111_5118.p01___319049	ECs5210.p01___343079	ECO26_5400.p01___365529	G2583_5062.p01	ECS88_4823.p01___386327	ECSE_4538.p01	ECSF_4122.p01	EcSMS35_4711.p01___405811	SBO_4213.p01	SDY_4251.p01	SF4257.p01	SSON_4414.p01	ECUMN_4766.p01___427234	UTI89_C4837.p01
group_24918		putative oxidoreductase, NADP(H)-dependent aldo-keto reductase	36	36	1						1040	1040	1040	EC042_3032.p01___21477	ECP_2847.p01	EC55989_3110.p01___47834	ECABU_c31310.p01	APECO1_3672.p01	ECB_02682.p01___66295	c3429.p01___104578	EcolC_0881.p01___76441	E2348C_3104.p01___125593	EcE24377A_3154.p01	ECED1_3290.p01___145662	EAKF1_ch3182c.p01	EFER_2767.p01___164567	EKO11_0906.p01___175043	ECW_m3077.p01	ETEC_3021.p01___208773	EcHS_A2981.p01___232189	ECIAI1_2943.p01___250357	ECIAI39_3254.p01___270047	tas	NCTC86_03218	ECO103_3394.p01___290468	ECO111_3563.p01___312729	ECs3691.p01___336822	ECO26_3907.p01___359427	G2583_3489.p01	ECS88_3129.p01___379819	ECSE_3091.p01	ECSF_2649.p01	EcSMS35_2982.p01___399102	SBO_2726.p01	SDY_3051.p01	SF2844.p01	SSON_2994.p01	ECUMN_3161.p01___420909	UTI89_C3238.p01
group_24919		D-3-phosphoglycerate dehydrogenase	36	36	1						1232	1232	1232	EC042_3123.p01___22103	ECP_2905.p01	EC55989_3200.p01___48184	ECABU_c31960.p01	APECO1_3616.p01	ECB_02744.p01___66549	c3494.p01___104845	EcolC_0797.p01___76098	E2348C_3164.p01___125850	EcE24377A_3240.p01	ECED1_3371.p01___145986	EAKF1_ch3082.p01	EFER_2850.p01___164907	EKO11_0819.p01___174705	ECW_m3168.p01	ETEC_3105.p01___209264	EcHS_A3071.p01___232550	ECIAI1_3032.p01___250707	ECIAI39_3328.p01___270350	serA	NCTC86_03314	ECO103_3488.p01___290847	ECO111_3650.p01___313073	ECs3784.p01___337203	ECO26_4001.p01___359813	G2583_3568.p01	ECS88_3192.p01___380071	ECSE_3175.p01	ECSF_2706.p01	EcSMS35_3046.p01___399359	SBO_3080.p01	SDY_3169.p01	SF2898.p01	SSON_3065.p01	ECUMN_3254.p01___421285	UTI89_C3299.p01
group_24920		putative esterase	36	36	1						581	581	581	EC042_3322.p01___23410	ECP_3123.p01	EC55989_3447.p01___49134	ECABU_c34470.p01	APECO1_3382.p01	ECB_02903.p01___67181	c3777.p01___105979	EcolC_0666.p01___75557	E2348C_3326.p01___126508	EcE24377A_3495.p01	ECED1_3697.p01___147232	EAKF1_ch2898.p01	EFER_2972.p01___165390	EKO11_0687.p01___174164	ECW_m3297.p01	ETEC_3303.p01___210366	EcHS_A3209.p01___233097	ECIAI1_3179.p01___251279	ECIAI39_3528.p01___271130	yqiA	NCTC86_03518	ECO103_3709.p01___291726	ECO111_3854.p01___313891	ECs3919.p01___337759	ECO26_4132.p01___360343	G2583_3757.p01	ECS88_3425.p01___380955	ECSE_3312.p01	ECSF_2873.p01	EcSMS35_3326.p01___400358	SBO_2889.p01	SDY_3209.p01	SF3071.p01	SSON_3169.p01	ECUMN_3516.p01___422286	UTI89_C3465.p01
group_24921		global DNA-binding transcriptional dual regulator	36	36	1	1	7779				296	296	296	EC042_3544.p01___24949	ECP_3354.p01	EC55989_3675.p01___50061	ECABU_c36780.p01	APECO1_3177.p01	ECB_03119.p01___68054	c4027.p01___106973	EcolC_0445.p01___74622	E2348C_3531.p01___127360	EcE24377A_3746.p01	ECED1_3920.p01___148140	EAKF1_ch2679c.p01	EFER_3240.p01___166484	EKO11_0464.p01___173241	ECW_m3527.p01	ETEC_3520.p01___211663	EcHS_A3454.p01___234073	ECIAI1_3404.p01___252202	ECIAI39_3761.p01___272080	fis	NCTC86_03759	ECO103_4000.p01___292912	ECO111_4088.p01___314843	ECs4133.p01___338630	ECO26_4367.p01___361291	G2583_3980.p01	ECS88_3646.p01___381845	ECSE_3542.p01	ECSF_3093.p01	EcSMS35_3556.p01___401275	SBO_3255.p01	SDY_3438.p01	SF3299.p01	SSON_3402.p01	ECUMN_3735.p01___423181	UTI89_C3703.p01
group_24958		50S ribosomal subunit protein L10	36	36	1						497	497	497	EC042_4352.p01___30923	ECP_4198.p01	EC55989_4469.p01___53155	ECABU_c45000.p01	APECO1_2488.p01	ECB_03861.p01___71086	c4941.p01___110685	EcolC_4040.p01___89768	E2348C_4292.p01___130529	EcE24377A_4525.p01	ECED1_4692.p01___151145	EAKF1_ch1934c.p01	EFER_3769.p01___168518	EKO11_4336.p01___189194	ECW_m4342.p01	ETEC_4244.p01___216255	EcHS_A4218.p01___237046	ECIAI1_4199.p01___255219	ECIAI39_4370.p01___274517	rplJ	NCTC86_04543	ECO103_4734.p01___295945	ECO111_4801.p01___317767	ECs4908.p01___341846	ECO26_5093.p01___364285	G2583_4800.p01	ECS88_4446.p01___384901	ECSE_4272.p01	ECSF_3839.p01	EcSMS35_4433.p01___404721	SBO_4005.p01	SDY_3743.p01	SF4058.p01	SSON_4158.p01	ECUMN_4507.p01___426242	UTI89_C3835.p01
group_24959		30S ribosomal subunit protein S8	36	36	1	1	7838				392	392	392	EC042_3581.p01___25231	ECP_3394.p01	EC55989_3722.p01___50237	ECABU_c37260.p01	APECO1_3143.p01	ECB_03157.p01___68227	c4070.p01___107149	EcolC_0407.p01___74445	E2348C_3569.p01___127533	EcE24377A_3789.p01	ECED1_3969.p01___148321	EAKF1_ch2645.p01	EFER_3289.p01___166649	EKO11_0425.p01___173065	ECW_m3575.p01	ETEC_3558.p01___211901	EcHS_A3500.p01___234248	ECIAI1_3455.p01___252378	ECIAI39_3800.p01___272248	rpsH	NCTC86_03808	ECO103_4038.p01___293088	ECO111_4127.p01___315019	ECs4171.p01___338804	ECO26_4408.p01___361476	G2583_4024.p01	ECS88_3693.p01___382016	ECSE_3581.p01	ECSF_3131.p01	EcSMS35_3601.p01___401441	SBO_3300.p01	SDY_3482.p01	SF3338.p01	SSON_3447.p01	ECUMN_3779.p01___423354	UTI89_C3755.p01
group_24996		30S ribosomal subunit protein S17	36	36	1	1	7844				254	254	254	EC042_3586.p01___25262	ECP_3399.p01	EC55989_3727.p01___50257	ECABU_c37310.p01	APECO1_3138.p01	ECB_03162.p01___68247	c4076.p01___107173	EcolC_0402.p01___74425	E2348C_3574.p01___127553	EcE24377A_3794.p01	ECED1_3974.p01___148341	EAKF1_ch2640.p01	EFER_3294.p01___166669	EKO11_0420.p01___173045	ECW_m3580.p01	ETEC_3563.p01___211926	EcHS_A3505.p01___234268	ECIAI1_3460.p01___252398	ECIAI39_3805.p01___272268	rpsQ	NCTC86_03813	ECO103_4043.p01___293108	ECO111_4132.p01___315039	ECs4176.p01___338824	ECO26_4413.p01___361496	G2583_4029.p01	ECS88_3698.p01___382036	ECSE_3586.p01	ECSF_3136.p01	EcSMS35_3606.p01___401461	SBO_3305.p01	SDY_3487.p01	SF3343.p01	SSON_3452.p01	ECUMN_3784.p01___423374	UTI89_C3761.p01
group_24997		conserved hypothetical protein	36	36	1	1	3330				263	263	263	EC042_0666.p01___4733	ECP_0661.p01	EC55989_0623.p01___37905	ECABU_c06850.p01	APECO1_1424.p01	ECB_00600.p01___57894	c0721.p01___93719	EcolC_3014.p01___85442	E2348C_0531.p01___115039	EcE24377A_0656.p01	ECED1_0627.p01___135140	EAKF1_ch0831.p01	EFER_2474.p01___163399	EKO11_3235.p01___184656	ECW_m0685.p01	ETEC_0659.p01___194882	EcHS_A0683.p01___223261	ECIAI1_0614.p01___241117	ECIAI39_0606.p01___259309	ybeD	NCTC86_02480	ECO103_0638.p01___279307	ECO111_0661.p01___301047	ECs0669.p01___324429	ECO26_0705.p01___346496	G2583_0794.p01	ECS88_0672.p01___370253	ECSE_0698.p01	ECSF_0570.p01	EcSMS35_0651.p01___389896	SBO_0495.p01	SDY_0553.p01	SF0650.p01	SSON_0585.p01	ECUMN_0724.p01___411125	UTI89_C0633.p01
group_24998		HU, DNA-binding transcriptional regulator, beta subunit	36	36	1	1	3645				272	272	272	EC042_0478.p01___3356	ECP_0501.p01	EC55989_0454.p01___37221	ECABU_c05230.p01	APECO1_1571.p01	ECB_00392.p01___57067	c0556.p01___93070	EcolC_3192.p01___86192	E2348C_0375.p01___114414	EcE24377A_0476.p01	ECED1_0464.p01___134508	EAKF1_ch0992c.p01	EFER_2577.p01___163801	EKO11_3406.p01___185350	ECW_m0512.p01	ETEC_0493.p01___193819	EcHS_A0517.p01___222609	ECIAI1_0444.p01___240439	ECIAI39_0233.p01___257827	hupB	NCTC86_02725	ECO103_0417.p01___278422	ECO111_0473.p01___300299	ECs0494.p01___323722	ECO26_0475.p01___345582	G2583_0552.p01	ECS88_0437.p01___369340	ECSE_0466.p01	ECSF_0401.p01	EcSMS35_0483.p01___389237	SBO_0334.p01	SDY_0292.p01	SF0385.p01	SSON_0423.p01	ECUMN_0480.p01___410145	UTI89_C0468.p01
group_24999		succinyl-CoA synthetase, NAD(P)-binding, alpha subunit	36	36	1	1	3178				869	869	869	EC042_0746.p01___5319	ECP_0740.p01	EC55989_0712.p01___38268	ECABU_c07740.p01	APECO1_1350.p01	ECB_00688.p01___58259	c0806.p01___94081	EcolC_2927.p01___85063	E2348C_0608.p01___115366	EcE24377A_0755.p01	ECED1_0698.p01___135438	EAKF1_ch0740c.p01	EFER_2384.p01___163030	EKO11_3151.p01___184298	ECW_m0783.p01	ETEC_0739.p01___195387	EcHS_A0776.p01___223612	ECIAI1_0702.p01___241473	ECIAI39_0686.p01___259653	sucD	NCTC86_02386	ECO103_0722.p01___279658	ECO111_0745.p01___301400	ECs0754.p01___324792	ECO26_0789.p01___346849	G2583_0884.p01	ECS88_0754.p01___370587	ECSE_0788.p01	ECSF_0661.p01	EcSMS35_0741.p01___390246	SBO_0587.p01	SDY_0667.p01	SF0568.p01	SSON_0680.p01	ECUMN_0806.p01___411466	UTI89_C0724.p01
group_25000		cytochrome c-type protein	36	36	1						602	602	602	EC042_2443.p01___17197	ECP_2243.p01	EC55989_2455.p01___45226	ECABU_c25360.p01	APECO1_4357.p01	ECB_02129.p01___64033	c2739.p01___101788	EcolC_1448.p01___78861	E2348C_2346.p01___122474	EcE24377A_2501.p01	ECED1_2667.p01___143168	EAKF1_ch3786.p01	EFER_2292.p01___162646	EKO11_1554.p01___177712	ECW_m2402.p01	ETEC_2336.p01___204815	EcHS_A2340.p01___229672	ECIAI1_2284.p01___247769	ECIAI39_2340.p01___266303	napC	NCTC86_00596	ECO103_2677.p01___287542	ECO111_2938.p01___310190	ECs3091.p01___334342	ECO26_3128.p01___356241	G2583_2743.p01	ECS88_2349.p01___376780	ECSE_2470.p01	ECSF_2083.p01	EcSMS35_2350.p01___396607	SBO_2105.p01	SDY_0876.p01	SF2286.p01	SSON_2260.p01	ECUMN_2537.p01___418403	UTI89_C2480.p01
group_25001		CTP synthetase	36	36	1	1	6369				1637	1637	1637	EC042_2979.p01___21113	ECP_2761.p01	EC55989_3055.p01___47607	ECABU_c30510.p01	APECO1_3750.p01	ECB_02625.p01___66060	c3345.p01___104243	EcolC_0932.p01___76669	E2348C_3047.p01___125352	EcE24377A_3084.p01	ECED1_3233.p01___145419	EAKF1_ch3229.p01	EFER_0284.p01___154740	EKO11_0988.p01___175364	ECW_m2989.p01	ETEC_2972.p01___208468	EcHS_A2924.p01___231959	ECIAI1_2888.p01___250134	ECIAI39_3199.p01___269819	pyrG	NCTC86_03160	ECO103_3323.p01___290169	ECO111_3504.p01___312486	ECs3640.p01___336603	ECO26_3850.p01___359184	G2583_3432.p01	ECS88_3048.p01___379490	ECSE_3038.p01	ECSF_2573.p01	EcSMS35_2918.p01___398849	SBO_2661.p01	SDY_2997.p01	SF2795.p01	SSON_2937.p01	ECUMN_3111.p01___420691	UTI89_C3149.p01
group_25002		putative gluconate transport associated protein	36	36	1						575	575	575	EC042_3675.p01___25890	ECP_3500.p01	EC55989_3822.p01___50636	ECABU_c38350.p01	APECO1_3052.p01	ECB_03266.p01___68661	c4191.p01___107633	EcolC_0299.p01___73994	E2348C_3659.p01___127891	EcE24377A_3889.p01	ECED1_4075.p01___148722	EAKF1_ch2549c.p01	EFER_3383.p01___167016	EKO11_0329.p01___172677	ECW_m3672.p01	ETEC_3664.p01___212544	EcHS_A3611.p01___234692	ECIAI1_3558.p01___252781	ECIAI39_3895.p01___272619	nfuA	NCTC86_03918	ECO103_4132.p01___293464	ECO111_4223.p01___315393	ECs4256.p01___339144	ECO26_4502.p01___361852	G2583_4111.p01	ECS88_3803.p01___382439	ECSE_3681.p01	ECSF_3236.p01	EcSMS35_3695.p01___401817	SBO_3403.p01	SDY_3662.p01	SF3437.p01	SSON_3546.p01	ECUMN_3873.p01___423725	UTI89_C3915.p01
group_25054		inosine-guanosine kinase	36	36	1						1304	1304	1304	EC042_0515.p01___3635	ECP_0538.p01	EC55989_0490.p01___37368	ECABU_c05600.p01	APECO1_1538.p01	ECB_00428.p01___57211	c0597.p01___93235	EcolC_3139.p01___85964	E2348C_0412.p01___114565	EcE24377A_0516.p01	ECED1_0500.p01___134655	EAKF1_ch0954c.p01	EFER_0527.p01___155677	EKO11_3370.p01___185199	ECW_m0549.p01	ETEC_0529.p01___194051	EcHS_A0554.p01___222760	ECIAI1_0480.p01___240586	ECIAI39_0194.p01___257672	gsk	NCTC86_02673	ECO103_0453.p01___278569	ECO111_0512.p01___300457	ECs0530.p01___323869	ECO26_0512.p01___345734	G2583_0589.p01	ECS88_0474.p01___369491	ECSE_0502.p01	ECSF_0437.p01	EcSMS35_0521.p01___389389	SBO_0377.p01	SDY_0442.p01	SF0422.p01	SSON_0464.p01	ECUMN_0516.p01___410292	UTI89_C0505.p01
group_25055		recombination protein RecR	36	36	1	1	3598				605	605	605	EC042_0510.p01___3601	ECP_0533.p01	EC55989_0485.p01___37348	ECABU_c05540.p01	APECO1_1543.p01	ECB_00423.p01___57191	c0592.p01___93215	EcolC_3144.p01___85984	E2348C_0407.p01___114545	EcE24377A_0510.p01	ECED1_0495.p01___134635	EAKF1_ch0959c.p01	EFER_2545.p01___163670	EKO11_3375.p01___185219	ECW_m0544.p01	ETEC_0524.p01___194025	EcHS_A0549.p01___222740	ECIAI1_0475.p01___240566	ECIAI39_0199.p01___257692	recR	NCTC86_02678	ECO103_0448.p01___278549	ECO111_0507.p01___300437	ECs0525.p01___323849	ECO26_0507.p01___345714	G2583_0584.p01	ECS88_0469.p01___369471	ECSE_0497.p01	ECSF_0432.p01	EcSMS35_0515.p01___389365	SBO_0372.p01	SDY_0447.p01	SF0417.p01	SSON_0459.p01	ECUMN_0511.p01___410272	UTI89_C0500.p01
group_25056		ABC transporter, ATP-binding protein	36	36	1						926	926	926	EC042_0126.p01___929	ECP_0135.p01	EC55989_0120.p01___35921	ECABU_c01400.p01	APECO1_1858.p01	ECB_00126.p01___55983	c0156.p01___91488	EcolC_3532.p01___87645	E2348C_0130.p01___113427	EcE24377A_0129.p01	ECED1_0131.p01___133238	EAKF1_ch1290c.p01	EFER_0148.p01___154217	EKO11_3789.p01___186948	ECW_m0124.p01	ETEC_0123.p01___191782	EcHS_A0131.p01___221088	ECIAI1_0125.p01___239201	ECIAI39_0127.p01___257409	yadG	NCTC86_00138	ECO103_0127.p01___277252	ECO111_0128.p01___298931	ECs0131.p01___322242	ECO26_0129.p01___344209	G2583_0131.p01	ECS88_0136.p01___368187	ECSE_0127.p01	ECSF_0140.p01	EcSMS35_0137.p01___387885	SBO_0116.p01	SDY_0036.p01	SF0124.p01	SSON_0135.p01	ECUMN_0124.p01___408738	UTI89_C0140.p01
group_2509		histidinol dehydrogenase	36	36	1	1	18463				1241	1313	1303	EC042_2263.p01___15795	ECP_2063.p01	EC55989_2279.p01___44526	ECABU_c23480.p01	APECO1_1117.p01	ECB_01922.p01___63201	c2547.p01___101021	EcolC_1622.p01___79584	E2348C_2161.p01___121730	EcE24377A_2311.p01	ECED1_2369.p01___141995	EAKF1_ch3994c.p01	EFER_2103.p01___161899	EKO11_1774.p01___178608	ECW_m2180.p01	ETEC_2164.p01___203677	EcHS_A2159.p01___228972	ECIAI1_2090.p01___246999	ECIAI39_0998.p01___260944	hisD	NCTC86_00789	ECO103_2499.p01___286822	ECO111_2744.p01___309427	ECs2821.p01___333255	ECO26_2931.p01___355456	G2583_2541.p01	ECS88_2119.p01___375881	ECSE_2294.p01	ECSF_1910.p01	EcSMS35_1040.p01___391429	SBO_0846.p01	SDY_2221.p01	SF2082.p01	SSON_2091.p01	ECUMN_2362.p01___417697	UTI89_C2293.p01
group_25118		30S ribosomal subunit protein S9	36	36	1						392	392	392	EC042_3515.p01___24744	ECP_3313.p01	EC55989_3643.p01___49937	ECABU_c36390.p01	APECO1_3214.p01	ECB_03090.p01___67938	c3984.p01___106801	EcolC_0476.p01___74750	E2348C_3501.p01___127238	EcE24377A_3713.p01	ECED1_3880.p01___147980	EAKF1_ch2716.p01	EFER_3201.p01___166332	EKO11_0494.p01___173361	ECW_m3497.p01	ETEC_3491.p01___211489	EcHS_A3419.p01___233936	ECIAI1_3372.p01___252078	ECIAI39_3720.p01___271920	rpsI	NCTC86_03728	ECO103_3971.p01___292796	ECO111_4050.p01___314691	ECs4103.p01___338510	ECO26_4329.p01___361139	G2583_3950.p01	ECS88_3606.p01___381689	ECSE_3509.p01	ECSF_3054.p01	EcSMS35_3525.p01___401155	SBO_3159.p01	SDY_3406.p01	SF3270.p01	SSON_3371.p01	ECUMN_3704.p01___423057	UTI89_C3660.p01
group_25119		NADH:ubiquinone oxidoreductase, chain F	36	36	1	1	19314				1337	1337	1337	EC042_2525.p01___17868	ECP_2323.p01	EC55989_2528.p01___45509	ECABU_c26160.p01	APECO1_4281.p01	ECB_02209.p01___64351	c2825.p01___102132	EcolC_1368.p01___78531	E2348C_2424.p01___122787	EcE24377A_2577.p01	ECED1_2748.p01___143491	EAKF1_ch3697.p01	EFER_0886.p01___157095	EKO11_1483.p01___177428	ECW_m2472.p01	ETEC_2419.p01___205353	EcHS_A2433.p01___230034	ECIAI1_2358.p01___248054	ECIAI39_2431.p01___266662	nuoF	NCTC86_00511	ECO103_2748.p01___287821	ECO111_3032.p01___310562	ECs3168.p01___334654	ECO26_3272.p01___356814	G2583_2821.p01	ECS88_2431.p01___377099	ECSE_2541.p01	ECSF_2161.p01	EcSMS35_2438.p01___396956	SBO_2317.p01	SDY_2480.p01	SF2360.p01	SSON_2341.p01	ECUMN_2623.p01___418738	UTI89_C2564.p01
group_25120		chaperone protein DnaK	36	36	1						1916	1916	1916	EC042_0014.p01___105	ECP_0014.p01	EC55989_0014.p01___35483	ECABU_c00150.p01	APECO1_1965.p01	ECB_00014.p01___55532	c0019.p01___90954	EcolC_3642.p01___88097	E2348C_0014.p01___112954	EcE24377A_0014.p01	ECED1_0013.p01___132755	EAKF1_ch1410c.p01	EFER_0010.p01___153673	EKO11_3898.p01___187388	ECW_m0014.p01	ETEC_0013.p01___191105	EcHS_A0015.p01___220629	ECIAI1_0014.p01___238743	ECIAI39_0013.p01___256931	dnaK	NCTC86_00013	ECO103_0014.p01___276805	ECO111_0013.p01___298472	ECs0014.p01___321774	ECO26_0013.p01___343745	G2583_0014.p01	ECS88_0014.p01___367694	ECSE_0013.p01	ECSF_0014.p01	EcSMS35_0012.p01___387385	SBO_0015.p01	SDY_0013.p01	SF0014.p01	SSON_0014.p01	ECUMN_0014.p01___408286	UTI89_C0016.p01
group_25145		formate dehydrogenase-O, cytochrome b556 subunit	36	36	1						635	635	635	EC042_4266.p01___30300	ECP_4104.p01	EC55989_4369.p01___52779	ECABU_c43970.p01	APECO1_2573.p01	ECB_03777.p01___70726	c4842.p01___110269	EcolC_4126.p01___90144	E2348C_4195.p01___130109	EcE24377A_4421.p01	ECED1_4595.p01___150771	EAKF1_ch2054.p01	EFER_3885.p01___168933	EKO11_4465.p01___189742	ECW_m4201.p01	ETEC_4162.p01___215747	EcHS_A4120.p01___236662	ECIAI1_4096.p01___254845	ECIAI39_3107.p01___269436	fdoI	NCTC86_04444	ECO103_4635.p01___295514	ECO111_4715.p01___317396	ECs4818.p01___341456	ECO26_4694.p01___362612	G2583_4696.p01	ECS88_4340.p01___384519	ECSE_4178.p01	ECSF_3749.p01	EcSMS35_4278.p01___404113	SBO_3906.p01	SDY_3851.p01	SF3968.p01	SSON_4061.p01	ECUMN_4422.p01___425885	UTI89_C4479.p01
group_25146		transporter subunit: ATP-binding component of ABC superfamily	36	36	1						668	668	668	EC042_3724.p01___26256	ECP_3556.p01	EC55989_3871.p01___50835	ECABU_c38930.p01	APECO1_2990.p01	ECB_03312.p01___68842	c4256.p01___107887	EcolC_0253.p01___73799	E2348C_3703.p01___128068	EcE24377A_3945.p01	ECED1_4136.p01___148963	EAKF1_ch2492.p01	EFER_3436.p01___167231	EKO11_0278.p01___172470	ECW_m3724.p01	ETEC_3709.p01___212839	EcHS_A3662.p01___234893	ECIAI1_3610.p01___252988	ECIAI39_3944.p01___272818	ftsE	NCTC86_03965	ECO103_4183.p01___293664	ECO111_4271.p01___315585	ECs4312.p01___339368	ECO26_4550.p01___362044	G2583_4166.p01	ECS88_3866.p01___382686	ECSE_3731.p01	ECSF_3282.p01	EcSMS35_3746.p01___402018	SBO_3460.p01	SDY_3614.p01	SF3481.p01	SSON_3701.p01	ECUMN_3925.p01___423936	UTI89_C3978.p01
group_25147		conserved hypothetical protein	36	36	1	1	20066				1532	1532	1532	EC042_1237.p01___8711	ECP_1231.p01	EC55989_1283.p01___40553	ECABU_c14540.p01	APECO1_300.p01	ECB_01163.p01___60184	c1637.p01___97384	EcolC_2437.p01___82976	E2348C_1307.p01___118226	EcE24377A_1333.p01	ECED1_1330.p01___137969	EAKF1_ch0264.p01	EFER_1767.p01___160578	EKO11_2668.p01___182282	ECW_m1273.p01	ETEC_1292.p01___198583	EcHS_A1291.p01___225599	ECIAI1_1205.p01___243492	ECIAI39_1882.p01___264489	ycgB	NCTC86_01739	ECO103_1290.p01___281939	ECO111_1517.p01___304510	ECs1683.p01___328590	ECO26_1701.p01___350552	G2583_1449.p01	ECS88_1251.p01___372545	ECSE_1236.p01	ECSF_1133.p01	EcSMS35_1961.p01___395064	SBO_1884.p01	SDY_1225.p01	SF1177.p01	SSON_1180.p01	ECUMN_1477.p01___414158	UTI89_C1374.p01
group_25275		ATPase and specificity subunit of ClpX-ClpP ATP-dependent serine protease	36	36	1						1274	1274	1274	EC042_0476.p01___3340	ECP_0499.p01	EC55989_0452.p01___37210	ECABU_c05200.p01	APECO1_1573.p01	ECB_00389.p01___57055	c0554.p01___93062	EcolC_3194.p01___86200	E2348C_0373.p01___114406	EcE24377A_0474.p01	ECED1_0462.p01___134497	EAKF1_ch0994c.p01	EFER_2579.p01___163812	EKO11_3408.p01___185358	ECW_m0510.p01	ETEC_0491.p01___193807	EcHS_A0515.p01___222601	ECIAI1_0442.p01___240428	ECIAI39_0235.p01___257838	clpX	NCTC86_02728	ECO103_0415.p01___278414	ECO111_0471.p01___300291	ECs0492.p01___323714	ECO26_0473.p01___345574	G2583_0550.p01	ECS88_0435.p01___369329	ECSE_0464.p01	ECSF_0399.p01	EcSMS35_0481.p01___389229	SBO_0332.p01	SDY_0294.p01	SF0383.p01	SSON_0421.p01	ECUMN_0478.p01___410134	UTI89_C0466.p01
group_25276		translation initiation factor IF-2	36	36	1	1	7631				2648	2672	2670	EC042_3459.p01___24354	ECP_3256.p01	EC55989_3588.p01___49710	ECABU_c35800.p01	APECO1_3262.p01	ECB_03035.p01___67712	c3924.p01___106558	EcolC_0530.p01___74984	E2348C_3449.p01___127021	EcE24377A_3652.p01	ECED1_3828.p01___147763	EAKF1_ch2768.p01	EFER_3147.p01___166107	EKO11_0548.p01___173591	ECW_m3440.p01	ETEC_3435.p01___211151	EcHS_A3360.p01___233706	ECIAI1_3318.p01___251853	ECIAI39_3665.p01___271691	infB	NCTC86_03662	ECO103_3917.p01___292571	ECO111_3992.p01___314457	ECs4049.p01___338288	ECO26_4274.p01___360914	G2583_3893.p01	ECS88_3552.p01___381472	ECSE_3454.p01	ECSF_3002.p01	EcSMS35_3464.p01___400909	SBO_3214.p01	SDY_3347.p01	SF3209.p01	SSON_3314.p01	ECUMN_3650.p01___422832	UTI89_C3598.p01
group_25277		30S ribosomal subunit protein S14	36	36	1	1	7839				305	305	305	EC042_3582.p01___25237	ECP_3395.p01	EC55989_3723.p01___50241	ECABU_c37270.p01	APECO1_3142.p01	ECB_03158.p01___68231	c4071.p01___107153	EcolC_0406.p01___74441	E2348C_3570.p01___127537	EcE24377A_3790.p01	ECED1_3970.p01___148325	EAKF1_ch2644.p01	EFER_3290.p01___166653	EKO11_0424.p01___173061	ECW_m3576.p01	ETEC_3559.p01___211906	EcHS_A3501.p01___234252	ECIAI1_3456.p01___252382	ECIAI39_3801.p01___272252	rpsN	NCTC86_03809	ECO103_4039.p01___293092	ECO111_4128.p01___315023	ECs4172.p01___338808	ECO26_4409.p01___361480	G2583_4025.p01	ECS88_3694.p01___382020	ECSE_3582.p01	ECSF_3132.p01	EcSMS35_3602.p01___401445	SBO_3301.p01	SDY_3483.p01	SF3339.p01	SSON_3448.p01	ECUMN_3780.p01___423358	UTI89_C3756.p01
group_25278		thymidylate synthetase	36	36	1	1	6438				794	794	794	EC042_3024.p01___21417	ECP_2840.p01	EC55989_3103.p01___47806	ECABU_c31240.p01	APECO1_3678.p01	ECB_02675.p01___66267	c3422.p01___104550	EcolC_0888.p01___76470	E2348C_3096.p01___125561	EcE24377A_3147.p01	ECED1_3283.p01___145634	EAKF1_ch3189.p01	EFER_2760.p01___164539	EKO11_0914.p01___175076	ECW_m3069.p01	ETEC_3014.p01___208726	EcHS_A2973.p01___232157	ECIAI1_2935.p01___250329	ECIAI39_3246.p01___270015	thyA	NCTC86_03210	ECO103_3386.p01___290436	ECO111_3555.p01___312697	ECs3684.p01___336794	ECO26_3899.p01___359395	G2583_3481.p01	ECS88_3122.p01___379791	ECSE_3084.p01	ECSF_2642.p01	EcSMS35_2974.p01___399070	SBO_2719.p01	SDY_3044.p01	SF2837.p01	SSON_2984.p01	ECUMN_3154.p01___420881	UTI89_C3229.p01
group_25279		LexA repressor	36	36	1	1	13200				608	608	608	EC042_4412.p01___31334	ECP_4261.p01	EC55989_4536.p01___53414	ECABU_c45670.p01	APECO1_2426.p01	ECB_03915.p01___71311	c5014.p01___110981	EcolC_3985.p01___89531	E2348C_4358.p01___130821	EcE24377A_4596.p01	ECED1_4759.p01___151411	EAKF1_ch1871c.p01	EFER_4134.p01___169885	EKO11_4277.p01___188940	ECW_m4409.p01	ETEC_4298.p01___216574	EcHS_A4283.p01___237300	ECIAI1_4274.p01___255488	ECIAI39_4464.p01___274909	lexA	NCTC86_04610	ECO103_4792.p01___296183	ECO111_4866.p01___318038	ECs5026.p01___342330	ECO26_5159.p01___364556	G2583_4868.p01	ECS88_4517.p01___385167	ECSE_4335.p01	ECSF_3899.p01	EcSMS35_4505.p01___404991	SBO_4074.p01	SDY_4531.p01	SF4162.p01	SSON_4223.p01	ECUMN_4578.p01___426505	UTI89_C4613.p01
group_25280		DNA-binding transcriptional dual regulator	36	36	1	1	7903				632	632	632	EC042_3620.p01___25487	ECP_3448.p01	EC55989_3763.p01___50400	ECABU_c37810.p01	APECO1_3098.p01	ECB_03208.p01___68431	c4132.p01___107397	EcolC_0355.p01___74227	E2348C_3607.p01___127685	EcE24377A_3827.p01	ECED1_4021.p01___148516	EAKF1_ch2607c.p01	EFER_3330.p01___166808	EKO11_0387.p01___172912	ECW_m3613.p01	ETEC_3608.p01___212194	EcHS_A3554.p01___234464	ECIAI1_3496.p01___252541	ECIAI39_3841.p01___272407	crp	NCTC86_03861	ECO103_4076.p01___293240	ECO111_4167.p01___315169	ECs4208.p01___338952	ECO26_4446.p01___361628	G2583_4063.p01	ECS88_3748.p01___382231	ECSE_3619.p01	ECSF_3184.p01	EcSMS35_3639.p01___401593	SBO_3339.p01	SDY_3519.p01	SF3376.p01	SSON_3488.p01	ECUMN_3820.p01___423517	UTI89_C3860.p01
group_25281		agmatinase	36	36	1	1	6668				920	920	920	EC042_3146.p01___22261	ECP_2931.p01	EC55989_3229.p01___48292	ECABU_c32230.p01	APECO1_3592.p01	ECB_02767.p01___66641	c3522.p01___104957	EcolC_0774.p01___76003	E2348C_3189.p01___125946	EcE24377A_3279.p01	ECED1_3399.p01___146088	EAKF1_ch3055.p01	EFER_2871.p01___164987	EKO11_0790.p01___174588	ECW_m3196.p01	ETEC_3129.p01___209392	EcHS_A3095.p01___232646	ECIAI1_3069.p01___250847	ECIAI39_3356.p01___270462	speB	NCTC86_03344	ECO103_3517.p01___290957	ECO111_3684.p01___313209	ECs3812.p01___337315	ECO26_4035.p01___359949	G2583_3595.p01	ECS88_3219.p01___380173	ECSE_3205.p01	ECSF_2735.p01	EcSMS35_3079.p01___399488	SBO_3052.p01	SDY_3139.p01	SF2927.p01	SSON_3091.p01	ECUMN_3288.p01___421421	UTI89_C3325.p01
group_25282		DNA-binding transcriptional dual regulator	36	36	1						1004	1004	1004	EC042_0081.p01___599	ECP_0082.p01	EC55989_0076.p01___35742	ECABU_c00850.p01	APECO1_1905.p01	ECB_00081.p01___55803	c0098.p01___91268	EcolC_3577.p01___87831	E2348C_0085.p01___113247	EcE24377A_0082.p01	ECED1_0081.p01___133039	EAKF1_ch1342c.p01	EFER_0102.p01___154030	EKO11_3834.p01___187130	ECW_m0079.p01	ETEC_0078.p01___191509	EcHS_A0086.p01___220911	ECIAI1_0079.p01___239018	ECIAI39_0083.p01___257230	cra	NCTC86_00088	ECO103_0082.p01___277072	ECO111_0083.p01___298751	ECs0084.p01___322054	ECO26_0083.p01___344024	G2583_0084.p01	ECS88_0083.p01___367980	ECSE_0082.p01	ECSF_0090.p01	EcSMS35_0085.p01___387677	SBO_0068.p01	SDY_0110.p01	SF0075.p01	SSON_0087.p01	ECUMN_0080.p01___408559	UTI89_C0089.p01
group_25283		50S ribosomal subunit protein L15	36	36	1						434	434	434	EC042_3576.p01___25199	ECP_3389.p01	EC55989_3717.p01___50217	ECABU_c37190.p01	APECO1_3147.p01	ECB_03152.p01___68207	c4062.p01___107117	EcolC_0412.p01___74465	E2348C_3564.p01___127513	EcE24377A_3784.p01	ECED1_3964.p01___148301	EAKF1_ch2650.p01	EFER_3284.p01___166629	EKO11_0430.p01___173085	ECW_m3570.p01	ETEC_3553.p01___211876	EcHS_A3495.p01___234228	ECIAI1_3450.p01___252358	ECIAI39_3795.p01___272228	rplO	NCTC86_03803	ECO103_4033.p01___293068	ECO111_4122.p01___314999	ECs4166.p01___338784	ECO26_4403.p01___361456	G2583_4019.p01	ECS88_3688.p01___381996	ECSE_3576.p01	ECSF_3126.p01	EcSMS35_3596.p01___401421	SBO_3295.p01	SDY_3477.p01	SF3333.p01	SSON_3442.p01	ECUMN_3774.p01___423334	UTI89_C3747.p01
group_25284		elongation factor P	36	36	1						566	566	566	EC042_4623.p01___32738	ECP_4391.p01	EC55989_4702.p01___54044	ECABU_c47030.p01	APECO1_2242.p01	ECB_04017.p01___71716	c5232.p01___111846	EcolC_3865.p01___89028	E2348C_4473.p01___131283	EcE24377A_4704.p01	ECED1_4935.p01___152076	EAKF1_ch1682c.p01	EFER_4199.p01___170143	EKO11_4168.p01___188498	ECW_m4508.p01	ETEC_4494.p01___217747	EcHS_A4389.p01___237710	ECIAI1_4382.p01___255902	ECIAI39_4612.p01___275477	efp	NCTC86_04799	ECO103_4943.p01___296796	ECO111_5066.p01___318847	ECs5128.p01___342741	ECO26_5314.p01___365179	G2583_4974.p01	ECS88_4733.p01___385970	ECSE_4447.p01	ECSF_4035.p01	EcSMS35_4616.p01___405434	SBO_4309.p01	SDY_4390.p01	SF4303.p01	SSON_4331.p01	ECUMN_4682.p01___426903	UTI89_C4745.p01
group_25285		valyl-tRNA synthetase	36	36	1	1	5360				2855	2855	2855	EC042_4733.p01___33484	ECP_4507.p01	EC55989_4816.p01___54493	ECABU_c48230.p01	APECO1_2136.p01	ECB_04124.p01___72150	c5358.p01___112359	EcolC_3754.p01___88561	E2348C_4582.p01___131724	EcE24377A_4829.p01	ECED1_5111.p01___152753	EAKF1_ch1570.p01	EFER_4339.p01___170700	EKO11_4055.p01___188037	ECW_m4618.p01	ETEC_4604.p01___218421	EcHS_A4514.p01___238201	ECIAI1_4489.p01___256329	ECIAI39_4731.p01___275946	valS	NCTC86_04915	ECO103_5054.p01___297245	ECO111_5142.p01___319141	ECs5235.p01___343179	ECO26_5428.p01___365637	G2583_5088.p01	ECS88_4845.p01___386419	ECSE_4564.p01	ECSF_4146.p01	EcSMS35_4738.p01___405916	SBO_4182.p01	SDY_4282.p01	SF4231.p01	SSON_4443.p01	ECUMN_4790.p01___427328	UTI89_C4864.p01
group_25286		hydrogenase 2 cytochrome b type component	36	36	1						1178	1178	1178	EC042_3285.p01___23171	ECP_3081.p01	EC55989_3412.p01___49006	ECABU_c34010.p01	APECO1_3427.p01	ECB_02871.p01___67056	c3732.p01___105799	EcolC_0698.p01___75690	E2348C_3282.p01___126332	EcE24377A_3464.p01	ECED1_3645.p01___147034	EAKF1_ch2953.p01	EFER_2938.p01___165254	EKO11_0718.p01___174289	ECW_m3269.p01	ETEC_3269.p01___210197	EcHS_A3175.p01___232968	ECIAI1_3144.p01___251151	ECIAI39_3491.p01___270986	hybB	NCTC86_03485	ECO103_3680.p01___291610	ECO111_3825.p01___313775	ECs3880.p01___337603	ECO26_4103.p01___360227	G2583_3721.p01	ECS88_3377.p01___380771	ECSE_3280.p01	ECSF_2826.p01	EcSMS35_3281.p01___400181	SBO_2868.p01	SDY_3078.p01	SF3042.p01	SSON_3140.p01	ECUMN_3479.p01___422142	UTI89_C3417.p01
group_25287		diaminopimelate epimerase	36	36	1						824	827	824	EC042_4189.p01___29732	ECP_4003.p01	EC55989_4283.p01___52438	ECABU_c42910.p01	APECO1_2667.p01	ECB_03685.p01___70346	c4730.p01___109820	EcolC_4198.p01___90461	E2348C_4109.p01___129744	EcE24377A_4328.p01	ECED1_4494.p01___150370	EAKF1_ch2130c.p01	EFER_3693.p01___168229	EKO11_4549.p01___190094	ECW_m4110.p01	ETEC_4088.p01___215281	EcHS_A4034.p01___236328	ECIAI1_4000.p01___254492	ECIAI39_2978.p01___268877	dapF	NCTC86_04356	ECO103_4355.p01___294369	ECO111_4635.p01___317061	ECs4739.p01___341122	ECO26_4777.p01___362959	G2583_4606.p01	ECS88_4235.p01___384122	ECSE_4096.p01	ECSF_3648.p01	EcSMS35_4175.p01___403712	SBO_3820.p01	SDY_3936.p01	SF3887.p01	SSON_3982.p01	ECUMN_4334.p01___425544	UTI89_C4372.p01
group_25318		D-tyrosyl-tRNA(Tyr) deacylase	36	36	1	1	13494				437	437	437	EC042_4261.p01___30271	ECP_4096.p01	EC55989_4361.p01___52747	ECABU_c43890.p01	APECO1_2580.p01	ECB_03772.p01___70709	c4834.p01___110237	EcolC_4131.p01___90164	E2348C_4188.p01___130081	EcE24377A_4410.p01	ECED1_4587.p01___150739	EAKF1_ch2060c.p01	EFER_3892.p01___168955	EKO11_4475.p01___189782	ECW_m4191.p01	ETEC_4157.p01___215722	EcHS_A4112.p01___236634	ECIAI1_4087.p01___254813	ECIAI39_3113.p01___269460	dtd	NCTC86_04437	ECO103_4284.p01___294066	ECO111_4707.p01___317364	ECs4810.p01___341424	ECO26_4703.p01___362649	G2583_4688.p01	ECS88_4332.p01___384487	ECSE_4170.p01	ECSF_3738.p01	EcSMS35_4272.p01___404089	SBO_3901.p01	SDY_3856.p01	SF3959.p01	SSON_4056.p01	ECUMN_4414.p01___425857	UTI89_C4471.p01
group_25319		glutamine synthetase	36	36	1						1409	1409	1409	EC042_4243.p01___30119	ECP_4081.p01	EC55989_4345.p01___52683	ECABU_c43740.p01	APECO1_2592.p01	ECB_03755.p01___70641	c4819.p01___110177	EcolC_4146.p01___90225	E2348C_4176.p01___130033	EcE24377A_4392.p01	ECED1_4571.p01___150675	EAKF1_ch2076.p01	EFER_3903.p01___168999	EKO11_4492.p01___189851	ECW_m4174.p01	ETEC_4139.p01___215591	EcHS_A4097.p01___236574	ECIAI1_4069.p01___254741	ECIAI39_3131.p01___269532	glnA	NCTC86_04418	ECO103_4301.p01___294134	ECO111_4690.p01___317296	ECs4792.p01___341352	ECO26_4720.p01___362717	G2583_4670.p01	ECS88_4320.p01___384439	ECSE_4153.p01	ECSF_3723.p01	EcSMS35_4255.p01___404021	SBO_3882.p01	SDY_3873.p01	SF3940.p01	SSON_4042.p01	ECUMN_4393.p01___425777	UTI89_C4459.p01
group_25320		DNA-binding transcriptional dual regulator	36	36	1						458	458	458	EC042_4130.p01___29272	ECP_3942.p01	EC55989_4218.p01___52171	ECABU_c42280.p01	APECO1_2720.p01	ECB_03627.p01___70086	c4671.p01___109550	EcolC_4251.p01___90707	E2348C_4053.p01___129487	EcE24377A_4259.p01	ECED1_4433.p01___150121	EAKF1_ch2190.p01	EFER_4042.p01___169557	EKO11_4602.p01___190329	ECW_m4046.p01	ETEC_4034.p01___214916	EcHS_A3959.p01___236048	ECIAI1_3927.p01___254225	ECIAI39_4347.p01___274405	asnC	NCTC86_04288	ECO103_4415.p01___294636	ECO111_4577.p01___316798	ECs4685.p01___340870	ECO26_4835.p01___363222	G2583_4539.p01	ECS88_4165.p01___383865	ECSE_4033.p01	ECSF_3591.p01	EcSMS35_4111.p01___403470	SBO_3744.p01	SDY_4005.p01	SF3823.p01	SSON_3876.p01	ECUMN_4273.p01___425295	UTI89_C4298.p01
group_25321		membrane-associated Zn-dependent endopeptidase; self-cleaved	36	36	1						878	881	880	EC042_1994.p01___13995	ECP_1773.p01	EC55989_2006.p01___43431	ECABU_c20880.p01	APECO1_884.p01	ECB_01800.p01___62695	c2238.p01___99772	EcolC_1803.p01___80338	E2348C_1954.p01___120867	EcE24377A_2058.p01	ECED1_2033.p01___140666	EAKF1_ch4221.p01	EFER_1245.p01___158512	EKO11_1942.p01___179325	ECW_m2000.p01	ETEC_1862.p01___202107	EcHS_A1920.p01___228061	ECIAI1_1900.p01___246223	ECIAI39_1221.p01___261855	htpX	NCTC86_01021	ECO103_2020.p01___284849	ECO111_2337.p01___307744	ECs2539.p01___332083	ECO26_2599.p01___354113	G2583_2279.p01	ECS88_1882.p01___374978	ECSE_2004.p01	ECSF_1686.p01	EcSMS35_1358.p01___392662	SBO_1244.p01	SDY_1977.p01	SF1396.p01	SSON_1332.p01	ECUMN_2123.p01___416722	UTI89_C2030.p01
group_25322		ribonucleoside diphosphate reductase 1, alpha subunit	36	36	1	1	19255				2285	2285	2285	EC042_2474.p01___17462	ECP_2277.p01	EC55989_2482.p01___45333	ECABU_c25690.p01	APECO1_4326.p01	ECB_02160.p01___64158	c2776.p01___101936	EcolC_1417.p01___78723	E2348C_2378.p01___122603	EcE24377A_2531.p01	ECED1_2700.p01___143303	EAKF1_ch3745c.p01	EFER_0931.p01___157275	EKO11_1527.p01___177599	ECW_m2429.p01	ETEC_2367.p01___205003	EcHS_A2374.p01___229811	ECIAI1_2312.p01___247880	ECIAI39_2376.p01___266446	nrdA	NCTC86_00563	ECO103_2703.p01___287649	ECO111_2986.p01___310384	ECs3117.p01___334449	ECO26_3227.p01___356636	G2583_2772.p01	ECS88_2382.p01___376911	ECSE_2495.p01	ECSF_2115.p01	EcSMS35_2385.p01___396747	SBO_2060.p01	SDY_2428.p01	SF2316.p01	SSON_2293.p01	ECUMN_2571.p01___418538	UTI89_C2515.p01
group_25323		F1 sector of membrane-bound ATP synthase, beta subunit	36	36	1	1	12444				1382	1382	1382	EC042_4119.p01___29192	ECP_3931.p01	EC55989_4207.p01___52127	ECABU_c42160.p01	APECO1_2729.p01	ECB_03616.p01___70045	c4658.p01___109498	EcolC_4262.p01___90752	E2348C_4042.p01___129442	EcE24377A_4247.p01	ECED1_4422.p01___150077	EAKF1_ch2201.p01	EFER_4031.p01___169513	EKO11_4613.p01___190374	ECW_m4035.p01	ETEC_4023.p01___214850	EcHS_A3948.p01___236004	ECIAI1_3916.p01___254181	ECIAI39_4336.p01___274361	atpD	NCTC86_04277	ECO103_4426.p01___294680	ECO111_4566.p01___316754	ECs4674.p01___340826	ECO26_4846.p01___363266	G2583_4528.p01	ECS88_4154.p01___383821	ECSE_4022.p01	ECSF_3580.p01	EcSMS35_4100.p01___403426	SBO_3755.p01	SDY_4016.p01	SF3812.p01	SSON_3887.p01	ECUMN_4262.p01___425251	UTI89_C4285.p01
group_25324		ATP-binding component of high-affinity branched-chain amino acid transport system	36	36	1						767	767	767	EC042_3716.p01___26188	ECP_3548.p01	EC55989_3863.p01___50803	ECABU_c38850.p01	APECO1_3004.p01	ECB_03304.p01___68810	c4245.p01___107843	EcolC_0261.p01___73834	E2348C_3695.p01___128036	EcE24377A_3934.p01	ECED1_4128.p01___148931	EAKF1_ch2508.p01	EFER_3428.p01___167199	EKO11_0288.p01___172513	ECW_m3714.p01	ETEC_3701.p01___212778	EcHS_A3653.p01___234857	ECIAI1_3599.p01___252948	ECIAI39_3936.p01___272786	livG	NCTC86_03957	ECO103_4175.p01___293632	ECO111_4263.p01___315553	ECs4302.p01___339328	ECO26_4542.p01___362012	G2583_4156.p01	ECS88_3852.p01___382630	ECSE_3721.p01	ECSF_3272.p01	EcSMS35_3737.p01___401982	SBO_3450.p01	SDY_3604.p01	SF3473.p01	SSON_3693.p01	ECUMN_3917.p01___423904	UTI89_C3962.p01
group_25325		50S ribosomal subunit protein L24	36	36	1	1	7841				314	314	314	EC042_3584.p01___25250	ECP_3397.p01	EC55989_3725.p01___50249	ECABU_c37290.p01	APECO1_3140.p01	ECB_03160.p01___68239	c4073.p01___107161	EcolC_0404.p01___74433	E2348C_3572.p01___127545	EcE24377A_3792.p01	ECED1_3972.p01___148333	EAKF1_ch2642.p01	EFER_3292.p01___166661	EKO11_0422.p01___173053	ECW_m3578.p01	ETEC_3561.p01___211916	EcHS_A3503.p01___234260	ECIAI1_3458.p01___252390	ECIAI39_3803.p01___272260	rplX	NCTC86_03811	ECO103_4041.p01___293100	ECO111_4130.p01___315031	ECs4174.p01___338816	ECO26_4411.p01___361488	G2583_4027.p01	ECS88_3696.p01___382028	ECSE_3584.p01	ECSF_3134.p01	EcSMS35_3604.p01___401453	SBO_3303.p01	SDY_3485.p01	SF3341.p01	SSON_3450.p01	ECUMN_3782.p01___423366	UTI89_C3758.p01
group_25326		GTPase	36	36	1						1364	1364	1364	EC042_4063.p01___28766	ECP_3907.p01	EC55989_4177.p01___52007	ECABU_c41900.p01	APECO1_2753.p01	ECB_03590.p01___69941	c4630.p01___109382	EcolC_4288.p01___90859	E2348C_4017.p01___129344	EcE24377A_4216.p01	ECED1_4398.p01___149977	EAKF1_ch2227c.p01	EFER_4003.p01___169397	EKO11_4643.p01___190500	ECW_m4005.p01	ETEC_3997.p01___214663	EcHS_A3920.p01___235895	ECIAI1_3886.p01___254061	ECIAI39_4311.p01___274257	mnmE	NCTC86_04251	ECO103_4452.p01___294784	ECO111_4533.p01___316629	ECs4641.p01___340694	ECO26_4876.p01___363386	G2583_4495.p01	ECS88_4130.p01___383721	ECSE_3992.p01	ECSF_3551.p01	EcSMS35_4073.p01___403321	SBO_3670.p01	SDY_4189.p01	SF3758.p01	SSON_3657.p01	ECUMN_4238.p01___425151	UTI89_C4259.p01
group_25327		enolase	36	36	1	1	6368				1298	1298	1298	EC042_2978.p01___21105	ECP_2760.p01	EC55989_3054.p01___47603	ECABU_c30500.p01	APECO1_3751.p01	ECB_02624.p01___66056	c3344.p01___104239	EcolC_0933.p01___76673	E2348C_3046.p01___125348	EcE24377A_3083.p01	ECED1_3232.p01___145415	EAKF1_ch3230.p01	EFER_0285.p01___154744	EKO11_0989.p01___175368	ECW_m2988.p01	ETEC_2971.p01___208461	EcHS_A2923.p01___231955	ECIAI1_2887.p01___250130	ECIAI39_3198.p01___269815	eno	NCTC86_03159	ECO103_3322.p01___290165	ECO111_3503.p01___312482	ECs3639.p01___336599	ECO26_3849.p01___359180	G2583_3431.p01	ECS88_3047.p01___379486	ECSE_3037.p01	ECSF_2572.p01	EcSMS35_2917.p01___398845	SBO_2660.p01	SDY_2996.p01	SF2794.p01	SSON_2936.p01	ECUMN_3110.p01___420687	UTI89_C3148.p01
group_25328		glyceraldehyde-3-phosphate dehydrogenase A	36	36	1	1	22344				995	1004	996	EC042_1945.p01___13626	ECP_1727.p01	EC55989_1948.p01___43203	ECABU_c20380.p01	APECO1_847.p01	ECB_01748.p01___62486	c2184.p01___99556	EcolC_1853.p01___80546	E2348C_1906.p01___120671	EcE24377A_2003.p01	ECED1_1984.p01___140473	EAKF1_ch4271c.p01	EFER_1293.p01___158704	EKO11_1996.p01___179546	ECW_m1948.p01	ETEC_1811.p01___201781	EcHS_A1864.p01___227834	ECIAI1_1843.p01___245999	ECIAI39_1274.p01___262070	gapA	NCTC86_01076	ECO103_1965.p01___284622	ECO111_2282.p01___307518	ECs2488.p01___331879	ECO26_2546.p01___353894	G2583_2226.p01	ECS88_1832.p01___374787	ECSE_1950.p01	ECSF_1640.p01	EcSMS35_1412.p01___392878	SBO_1316.p01	SDY_1488.p01	SF1444.p01	SSON_1384.p01	ECUMN_2068.p01___416514	UTI89_C1975.p01
group_25329		putative ATP-dependent helicase	36	36	1	1	22271				1910	1910	1910	EC042_1973.p01___13835	ECP_1751.p01	EC55989_1981.p01___43331	ECABU_c20660.p01	APECO1_866.p01	ECB_01778.p01___62607	c2212.p01___99668	EcolC_1825.p01___80430	E2348C_1931.p01___120772	EcE24377A_2034.p01	ECED1_2011.p01___140575	EAKF1_ch4243.p01	EFER_1272.p01___158620	EKO11_1965.p01___179418	ECW_m1978.p01	ETEC_1840.p01___201959	EcHS_A1896.p01___227965	ECIAI1_1877.p01___246131	ECIAI39_1245.p01___261954	yoaA	NCTC86_01043	ECO103_1997.p01___284754	ECO111_2314.p01___307649	ECs2517.p01___331995	ECO26_2577.p01___354022	G2583_2256.p01	ECS88_1860.p01___374887	ECSE_1982.p01	ECSF_1664.p01	EcSMS35_1380.p01___392750	SBO_1280.p01	SDY_1712.p01	SF1420.p01	SSON_1353.p01	ECUMN_2100.p01___416632	UTI89_C2002.p01
group_25330		putative transport protein	36	36	1						878	878	878	EC042_0693.p01___4927	ECP_0681.p01	EC55989_0653.p01___38023	ECABU_c07060.p01	APECO1_1405.p01	ECB_00626.p01___57993	c0743.p01___93807	EcolC_2987.p01___85328	E2348C_0551.p01___115122	EcE24377A_0687.p01	ECED1_0649.p01___135227	EAKF1_ch0795.p01	EFER_2444.p01___163283	EKO11_3208.p01___184548	ECW_m0713.p01	ETEC_0686.p01___195036	EcHS_A0705.p01___223342	ECIAI1_0642.p01___241228	ECIAI39_0625.p01___259388	ybeX	NCTC86_02453	ECO103_0665.p01___279418	ECO111_0688.p01___301158	ECs0696.p01___324537	ECO26_0733.p01___346607	G2583_0821.p01	ECS88_0693.p01___370336	ECSE_0729.p01	ECSF_0596.p01	EcSMS35_0680.p01___390012	SBO_0522.p01	SDY_0594.p01	SF0624.p01	SSON_0612.p01	ECUMN_0751.p01___411229	UTI89_C0656.p01
group_25372		50S ribosomal subunit protein L19	36	36	1						347	347	347	EC042_2806.p01___19982	ECP_2607.p01	EC55989_2895.p01___46972	ECABU_c29070.p01	APECO1_3927.p01	ECB_02495.p01___65521	c3127.p01___103361	EcolC_1077.p01___77283	E2348C_2895.p01___124723	EcE24377A_2890.p01	ECED1_3045.p01___144675	EAKF1_ch3390.p01	EFER_0466.p01___155455	EKO11_1133.p01___175972	ECW_m2834.p01	ETEC_2813.p01___207584	EcHS_A2765.p01___231327	ECIAI1_2727.p01___249515	ECIAI39_2810.p01___268205	rplS	NCTC86_03011	ECO103_3180.p01___289583	ECO111_3327.p01___311763	ECs3469.p01___335892	ECO26_3648.p01___358357	G2583_3188.p01	ECS88_2792.p01___378496	ECSE_2890.p01	ECSF_2442.p01	EcSMS35_2758.p01___398218	SBO_2742.p01	SDY_2780.p01	SF2666.p01	SSON_2763.p01	ECUMN_2931.p01___419977	UTI89_C2939.p01
group_25373		phosphopentomutase	36	36	1						1223	1223	1223	EC042_4880.p01___34469	ECP_4767.p01	EC55989_5045.p01___55394	ECABU_c50180.p01	APECO1_1998.p01	ECB_04259.p01___72684	c5467.p01___112802	EcolC_3673.p01___88227	E2348C_4681.p01___132126	EcE24377A_4982.p01	ECED1_5254.p01___153306	EAKF1_ch1442c.p01	EFER_4480.p01___171247	EKO11_3931.p01___187522	ECW_m4745.p01	ETEC_4739.p01___219137	EcHS_A4618.p01___238606	ECIAI1_4606.p01___256793	ECIAI39_4915.p01___276667	deoB	NCTC86_05088	ECO103_5244.p01___298013	ECO111_5243.p01___319550	ECs5342.p01___343616	ECO26_5589.p01___366278	G2583_5243.p01	ECS88_5064.p01___387252	ECSE_4658.p01	ECSF_4316.p01	EcSMS35_4932.p01___406651	SBO_4445.p01	SDY_4643.p01	SF4415.p01	SSON_4534.p01	ECUMN_5007.p01___428165	UTI89_C5154.p01
group_25374		DnaA initiator-associating factor for replication initiation	36	36	1						590	590	590	EC042_3438.p01___24202	ECP_3237.p01	EC55989_3569.p01___49631	ECABU_c35610.p01	APECO1_3281.p01	ECB_03016.p01___67636	c3903.p01___106474	EcolC_0549.p01___75062	E2348C_3431.p01___126943	EcE24377A_3631.p01	ECED1_3809.p01___147684	EAKF1_ch2788c.p01	EFER_4346.p01___170728	EKO11_0568.p01___173669	ECW_m3419.p01	ETEC_3416.p01___211042	EcHS_A3341.p01___233624	ECIAI1_3299.p01___251774	ECIAI39_3646.p01___271612	diaA	NCTC86_03641	ECO103_3898.p01___292492	ECO111_3973.p01___314378	ECs4030.p01___338212	ECO26_4254.p01___360830	G2583_3873.p01	ECS88_3533.p01___381393	ECSE_3435.p01	ECSF_2983.p01	EcSMS35_3444.p01___400829	SBO_3233.p01	SDY_3328.p01	SF3190.p01	SSON_3295.p01	ECUMN_3629.p01___422745	UTI89_C3576.p01
group_25375		conserved hypothetical protein	36	36	1						338	338	338	EC042_4144.p01___29402	ECP_3960.p01	EC55989_4238.p01___52245	ECABU_c42480.p01	APECO1_2705.p01	ECB_03643.p01___70169	c4686.p01___109624	EcolC_4237.p01___90630	E2348C_4067.p01___129561	EcE24377A_4277.p01	ECED1_4452.p01___150195	EAKF1_ch2176c.p01	EFER_3737.p01___168408	EKO11_4590.p01___190265	ECW_m4064.p01	ETEC_4048.p01___215029	EcHS_A3982.p01___236128	ECIAI1_3952.p01___254299	ECIAI39_3020.p01___269068	yifE	NCTC86_04309	ECO103_4399.p01___294558	ECO111_4591.p01___316872	ECs4699.p01___340944	ECO26_4821.p01___363148	G2583_4559.p01	ECS88_4188.p01___383939	ECSE_4047.p01	ECSF_3605.p01	EcSMS35_4132.p01___403544	SBO_3776.p01	SDY_3984.p01	SF3840.p01	SSON_3933.p01	ECUMN_4292.p01___425369	UTI89_C4321.p01
group_25445		delta(2)-isopentenylpyrophosphate tRNA-adenosine transferase	36	36	1	1	5546				950	950	950	EC042_4644.p01___32902	ECP_4416.p01	EC55989_4726.p01___54145	ECABU_c47290.p01	APECO1_2220.p01	ECB_04038.p01___71809	c5255.p01___111947	EcolC_3842.p01___88918	E2348C_4494.p01___131376	EcE24377A_4729.p01	ECED1_4956.p01___152165	EAKF1_ch1658c.p01	EFER_4224.p01___170248	EKO11_4141.p01___188375	ECW_m4533.p01	ETEC_4517.p01___217911	EcHS_A4413.p01___237803	ECIAI1_4404.p01___255995	ECIAI39_4636.p01___275570	miaA	NCTC86_04826	ECO103_4964.p01___296889	ECO111_5043.p01___318746	ECs5147.p01___342826	ECO26_5337.p01___365280	G2583_4998.p01	ECS88_4757.p01___386071	ECSE_4468.p01	ECSF_4057.p01	EcSMS35_4642.p01___405535	SBO_4285.p01	SDY_4418.p01	SF4326.p01	SSON_4356.p01	ECUMN_4704.p01___426992	UTI89_C4771.p01
group_25446		50S ribosomal subunit protein L18	36	36	1						353	353	353	EC042_3579.p01___25217	ECP_3392.p01	EC55989_3720.p01___50229	ECABU_c37240.p01	APECO1_3145.p01	ECB_03155.p01___68219	c4066.p01___107133	EcolC_0409.p01___74453	E2348C_3567.p01___127525	EcE24377A_3787.p01	ECED1_3967.p01___148313	EAKF1_ch2647.p01	EFER_3287.p01___166641	EKO11_0427.p01___173073	ECW_m3573.p01	ETEC_3556.p01___211890	EcHS_A3498.p01___234240	ECIAI1_3453.p01___252370	ECIAI39_3798.p01___272240	rplR	NCTC86_03806	ECO103_4036.p01___293080	ECO111_4125.p01___315011	ECs4169.p01___338796	ECO26_4406.p01___361468	G2583_4022.p01	ECS88_3691.p01___382008	ECSE_3579.p01	ECSF_3129.p01	EcSMS35_3599.p01___401433	SBO_3298.p01	SDY_3480.p01	SF3336.p01	SSON_3445.p01	ECUMN_3777.p01___423346	UTI89_C3751.p01
group_25447		ATPase and DNA damage recognition protein of nucleotide excision repair excinuclease UvrABC	36	36	1	1	13156				2822	2822	2822	EC042_4427.p01___31433	ECP_4286.p01	EC55989_4552.p01___53478	ECABU_c46000.p01	APECO1_2398.p01	ECB_03930.p01___71371	c5048.p01___111117	EcolC_3969.p01___89465	E2348C_4382.p01___130915	EcE24377A_4610.p01	ECED1_4783.p01___151499	EAKF1_ch1830.p01	EFER_4160.p01___169985	EKO11_4262.p01___188882	ECW_m4423.p01	ETEC_4368.p01___216899	EcHS_A4300.p01___237361	ECIAI1_4290.p01___255552	ECIAI39_4479.p01___274969	uvrA	NCTC86_04626	ECO103_4808.p01___296247	ECO111_4933.p01___318307	ECs5040.p01___342386	ECO26_5175.p01___364620	G2583_4883.p01	ECS88_4547.p01___385283	ECSE_4352.p01	ECSF_3928.p01	EcSMS35_4520.p01___405051	SBO_4087.p01	SDY_4509.p01	SF4146.p01	SSON_4238.p01	ECUMN_4594.p01___426565	UTI89_C4644.p01
group_25448		aminopeptidase A/I	36	36	1						1511	1511	1511	EC042_4735.p01___33496	ECP_4509.p01	EC55989_4818.p01___54501	ECABU_c48250.p01	APECO1_2134.p01	ECB_04126.p01___72158	c5360.p01___112367	EcolC_3752.p01___88553	E2348C_4584.p01___131732	EcE24377A_4832.p01	ECED1_5113.p01___152761	EAKF1_ch1568.p01	EFER_4342.p01___170712	EKO11_4053.p01___188029	ECW_m4620.p01	ETEC_4606.p01___218430	EcHS_A4516.p01___238209	ECIAI1_4491.p01___256337	ECIAI39_4733.p01___275954	pepA	NCTC86_04917	ECO103_5056.p01___297253	ECO111_5144.p01___319149	ECs5237.p01___343187	ECO26_5430.p01___365645	G2583_5090.p01	ECS88_4847.p01___386427	ECSE_4566.p01	ECSF_4148.p01	EcSMS35_4740.p01___405924	SBO_4180.p01	SDY_4284.p01	SF4229.p01	SSON_4445.p01	ECUMN_4792.p01___427336	UTI89_C4866.p01
group_25449		transcription termination/antitermination L factor	36	36	1	1	7632				1487	1487	1487	EC042_3460.p01___24359	ECP_3257.p01	EC55989_3589.p01___49714	ECABU_c35810.p01	APECO1_3261.p01	ECB_03036.p01___67716	c3926.p01___106566	EcolC_0529.p01___74980	E2348C_3450.p01___127025	EcE24377A_3653.p01	ECED1_3829.p01___147767	EAKF1_ch2767.p01	EFER_3148.p01___166111	EKO11_0547.p01___173587	ECW_m3441.p01	ETEC_3436.p01___211155	EcHS_A3361.p01___233710	ECIAI1_3319.p01___251857	ECIAI39_3666.p01___271695	nusA	NCTC86_03663	ECO103_3918.p01___292575	ECO111_3993.p01___314461	ECs4050.p01___338292	ECO26_4275.p01___360918	G2583_3894.p01	ECS88_3553.p01___381476	ECSE_3455.p01	ECSF_3003.p01	EcSMS35_3465.p01___400913	SBO_3213.p01	SDY_3348.p01	SF3210.p01	SSON_3315.p01	ECUMN_3651.p01___422836	UTI89_C3600.p01
group_2547		2,5-diketo-D-gluconate reductase B	36	36	1	1	21796				740	803	800	EC042_0200.p01___1472	ECP_0213.p01	EC55989_0205.p01___36246	ECABU_c02200.p01	APECO1_1783.p01	ECB_00200.p01___56297	c0244.p01___91846	EcolC_3458.p01___87308	E2348C_0207.p01___113746	EcE24377A_0213.p01	ECED1_0212.p01___133549	EAKF1_ch1214c.p01	EFER_0236.p01___154534	EKO11_3716.p01___186621	ECW_m0204.p01	ETEC_0197.p01___192215	EcHS_A0211.p01___221402	ECIAI1_0215.p01___239522	ECIAI39_0442.p01___258645	dkgB	NCTC86_02989	ECO103_0201.p01___277565	ECO111_0204.p01___299248	ECs0203.p01___322548	ECO26_0206.p01___344531	G2583_0211.p01	ECS88_0222.p01___368500	ECSE_0203.p01	ECSF_0217.p01	EcSMS35_0222.p01___388207	SBO_0196.p01	SDY_0226.p01	SF0192.p01	SSON_0221.p01	ECUMN_0204.p01___409047	UTI89_C0226.p01
group_25485		heme exporter protein B	36	36	1	1	19193				659	662	661	EC042_2441.p01___17180	ECP_2241.p01	EC55989_2453.p01___45218	ECABU_c25340.p01	APECO1_4359.p01	ECB_02127.p01___64025	c2737.p01___101780	EcolC_1450.p01___78869	E2348C_2344.p01___122466	EcE24377A_2499.p01	ECED1_2665.p01___143160	EAKF1_ch3788.p01	EFER_2290.p01___162638	EKO11_1556.p01___177720	ECW_m2400.p01	ETEC_2334.p01___204801	EcHS_A2338.p01___229664	ECIAI1_2282.p01___247761	ECIAI39_2338.p01___266295	ccmB	NCTC86_00598	ECO103_2675.p01___287534	ECO111_2936.p01___310182	ECs3089.p01___334334	ECO26_3126.p01___356233	G2583_2741.p01	ECS88_2347.p01___376772	ECSE_2468.p01	ECSF_2081.p01	EcSMS35_2348.p01___396599	SBO_2107.p01	SDY_0878.p01	SF2284.p01	SSON_2258.p01	ECUMN_2535.p01___418395	UTI89_C2478.p01
group_25486		NADH:ubiquinone oxidoreductase, membrane subunit A	36	36	1	1	19318				443	443	443	EC042_2529.p01___17897	ECP_2327.p01	EC55989_2532.p01___45525	ECABU_c26200.p01	APECO1_4277.p01	ECB_02213.p01___64367	c2829.p01___102148	EcolC_1364.p01___78515	E2348C_2428.p01___122803	EcE24377A_2581.p01	ECED1_2752.p01___143507	EAKF1_ch3693.p01	EFER_0882.p01___157079	EKO11_1479.p01___177412	ECW_m2476.p01	ETEC_2423.p01___205377	EcHS_A2437.p01___230050	ECIAI1_2362.p01___248070	ECIAI39_2435.p01___266678	nuoA	NCTC86_00507	ECO103_2752.p01___287837	ECO111_3036.p01___310578	ECs3172.p01___334670	ECO26_3276.p01___356830	G2583_2825.p01	ECS88_2435.p01___377115	ECSE_2545.p01	ECSF_2165.p01	EcSMS35_2442.p01___396972	SBO_2321.p01	SDY_2484.p01	SF2364.p01	SSON_2345.p01	ECUMN_2627.p01___418754	UTI89_C2568.p01
group_25487		molybdopterin biosynthesis protein B	36	36	1						512	512	512	EC042_0865.p01___6073	ECP_0796.p01	EC55989_0825.p01___38716	ECABU_c08240.p01	APECO1_1307.p01	ECB_00749.p01___58525	c0863.p01___94330	EcolC_2861.p01___84766	E2348C_0734.p01___115894	EcE24377A_0845.p01	ECED1_0747.p01___135650	EAKF1_ch0688c.p01	EFER_2329.p01___162794	EKO11_3104.p01___184083	ECW_m0838.p01	ETEC_0847.p01___195979	EcHS_A0836.p01___223832	ECIAI1_0817.p01___241941	ECIAI39_0758.p01___259966	moaB	NCTC86_02332	ECO103_0817.p01___280049	ECO111_0843.p01___301800	ECs0860.p01___325238	ECO26_0908.p01___347333	G2583_1010.p01	ECS88_0799.p01___370787	ECSE_0836.p01	ECSF_0708.p01	EcSMS35_0805.p01___390492	SBO_0669.p01	SDY_0824.p01	SF0732.p01	SSON_0761.p01	ECUMN_0925.p01___411950	UTI89_C0781.p01
group_25488		conserved hypothetical protein	36	36	1	1	19019				323	323	323	EC042_0958.p01___6776	ECP_0881.p01	EC55989_0911.p01___39062	ECABU_c09070.p01	APECO1_1227.p01	ECB_00871.p01___59014	c0999.p01___94873	EcolC_2730.p01___84216	E2348C_0863.p01___116416	EcE24377A_0939.p01	ECED1_0833.p01___135984	EAKF1_ch0607c.p01	EFER_1009.p01___157580	EKO11_2970.p01___183529	ECW_m0975.p01	ETEC_0933.p01___196567	EcHS_A0970.p01___224364	ECIAI1_0906.p01___242295	ECIAI39_0847.p01___260326	ybjQ	NCTC86_02246	ECO103_0910.p01___280428	ECO111_0935.p01___302170	ECs0952.p01___325606	ECO26_0993.p01___347681	G2583_1103.p01	ECS88_0887.p01___371125	ECSE_0924.p01	ECSF_0791.p01	EcSMS35_0895.p01___390852	SBO_0799.p01	SDY_2397.p01	SF0821.p01	SSON_0852.p01	ECUMN_1061.p01___412496	UTI89_C0869.p01
group_25496		putative peptidase	36	36	1	1	7756				1445	1445	1445	EC042_3529.p01___24839	ECP_3328.p01	EC55989_3657.p01___49993	ECABU_c36530.p01	APECO1_3200.p01	ECB_03104.p01___67994	c3999.p01___106861	EcolC_0462.p01___74689	E2348C_3516.p01___127300	EcE24377A_3727.p01	ECED1_3894.p01___148036	EAKF1_ch2696.p01	EFER_3222.p01___166416	EKO11_0480.p01___173302	ECW_m3511.p01	ETEC_3505.p01___211570	EcHS_A3433.p01___233992	ECIAI1_3386.p01___252134	ECIAI39_3735.p01___271980	tldD	NCTC86_03744	ECO103_3985.p01___292852	ECO111_4064.p01___314747	ECs4117.p01___338566	ECO26_4343.p01___361195	G2583_3964.p01	ECS88_3620.p01___381745	ECSE_3523.p01	ECSF_3068.p01	EcSMS35_3540.p01___401211	SBO_3143.p01	SDY_3420.p01	SF3283.p01	SSON_3386.p01	ECUMN_3718.p01___423113	UTI89_C3675.p01
group_25497		lactoylglutathione lyase	36	36	1	1	22584				407	407	407	EC042_1820.p01___12713	ECP_1597.p01	EC55989_1819.p01___42685	ECABU_c19040.p01	APECO1_733.p01	ECB_01621.p01___61981	c2044.p01___98989	EcolC_1978.p01___81064	E2348C_1738.p01___119987	EcE24377A_1862.p01	ECED1_1851.p01___139951	EAKF1_ch4400c.p01	EFER_1393.p01___159097	EKO11_2123.p01___180072	ECW_m1818.p01	ETEC_1686.p01___201013	EcHS_A1728.p01___227313	ECIAI1_1703.p01___245459	ECIAI39_1405.p01___262600	gloA	NCTC86_01215	ECO103_1792.p01___283936	ECO111_2121.p01___306876	ECs2360.p01___331360	ECO26_2380.p01___353228	G2583_2046.p01	ECS88_1700.p01___374269	ECSE_1774.p01	ECSF_1514.p01	EcSMS35_1547.p01___393413	SBO_1484.p01	SDY_1877.p01	SF1678.p01	SSON_1505.p01	ECUMN_1941.p01___415996	UTI89_C1842.p01
group_25498		phosphate transporter subunit ; membrane component of ABC superfamily	36	36	1	1	12434				884	890	889	EC042_4078.p01___28890	ECP_3925.p01	EC55989_4197.p01___52087	ECABU_c42090.p01	APECO1_2735.p01	ECB_03610.p01___70021	c4651.p01___109470	EcolC_4268.p01___90777	E2348C_4036.p01___129418	EcE24377A_4237.p01	ECED1_4416.p01___150053	EAKF1_ch2209.p01	EFER_4024.p01___169485	EKO11_4623.p01___190418	ECW_m4025.p01	ETEC_4017.p01___214813	EcHS_A3941.p01___235976	ECIAI1_3906.p01___254141	ECIAI39_4326.p01___274321	pstA	NCTC86_04270	ECO103_4432.p01___294704	ECO111_4554.p01___316709	ECs4662.p01___340778	ECO26_4856.p01___363306	G2583_4516.p01	ECS88_4148.p01___383797	ECSE_4012.p01	ECSF_3574.p01	EcSMS35_4090.p01___403386	SBO_3656.p01	SDY_4024.p01	SF3729.p01	SSON_3908.p01	ECUMN_4252.p01___425211	UTI89_C4278.p01
group_25499		NADH:ubiquinone oxidoreductase, chain B	36	36	1	1	19317				662	662	662	EC042_2528.p01___17888	ECP_2326.p01	EC55989_2531.p01___45521	ECABU_c26190.p01	APECO1_4278.p01	ECB_02212.p01___64363	c2828.p01___102144	EcolC_1365.p01___78519	E2348C_2427.p01___122799	EcE24377A_2580.p01	ECED1_2751.p01___143503	EAKF1_ch3694.p01	EFER_0883.p01___157083	EKO11_1480.p01___177416	ECW_m2475.p01	ETEC_2422.p01___205369	EcHS_A2436.p01___230046	ECIAI1_2361.p01___248066	ECIAI39_2434.p01___266674	nuoB	NCTC86_00508	ECO103_2751.p01___287833	ECO111_3035.p01___310574	ECs3171.p01___334666	ECO26_3275.p01___356826	G2583_2824.p01	ECS88_2434.p01___377111	ECSE_2544.p01	ECSF_2164.p01	EcSMS35_2441.p01___396968	SBO_2320.p01	SDY_2483.p01	SF2363.p01	SSON_2344.p01	ECUMN_2626.p01___418750	UTI89_C2567.p01
group_25500		S-adenosylmethionine:tRNA ribosyltransferase-isomerase	36	36	1	1	13636				1070	1070	1070	EC042_0438.p01___3053	ECP_0464.p01	EC55989_0414.p01___37066	ECABU_c04830.p01	APECO1_1605.p01	ECB_00353.p01___56910	c0515.p01___92906	EcolC_3228.p01___86342	E2348C_0340.p01___114274	EcE24377A_0435.p01	ECED1_0428.p01___134361	EAKF1_ch1034c.p01	EFER_2620.p01___163976	EKO11_3444.p01___185504	ECW_m0474.p01	ETEC_0458.p01___193583	EcHS_A0475.p01___222441	ECIAI1_0405.p01___240280	ECIAI39_0276.p01___258000	queA	NCTC86_02761	ECO103_0379.p01___278270	ECO111_0435.p01___300147	ECs0456.p01___323570	ECO26_0437.p01___345430	G2583_0514.p01	ECS88_0400.p01___369193	ECSE_0426.p01	ECSF_0365.p01	EcSMS35_0437.p01___389059	SBO_0299.p01	SDY_0329.p01	SF0342.p01	SSON_0382.p01	ECUMN_0443.p01___409994	UTI89_C0427.p01
group_2554		conserved hypothetical protein; putative inner membrane protein	36	36	1	1	3537				455	458	456	EC042_0538.p01___3830	ECP_0554.p01	EC55989_0501.p01___37418	ECABU_c05740.p01	APECO1_1521.p01	ECB_00439.p01___57255	c0609.p01___93283	EcolC_3128.p01___85919	E2348C_0427.p01___114626	EcE24377A_0527.p01	ECED1_0515.p01___134717	EAKF1_ch0943.p01	EFER_0546.p01___155759	EKO11_3358.p01___185153	ECW_m0561.p01	ETEC_0540.p01___194149	EcHS_A0567.p01___222815	ECIAI1_0491.p01___240636	ECIAI39_0465.p01___258756	ybbJ	NCTC86_02661	ECO103_0464.p01___278616	ECO111_0523.p01___300504	ECs0551.p01___323953	ECO26_0523.p01___345781	G2583_0608.p01	ECS88_0493.p01___369569	ECSE_0513.p01	ECSF_0452.p01	EcSMS35_0537.p01___389453	SBO_0390.p01	SDY_0411.p01	SF0433.p01	SSON_0477.p01	ECUMN_0535.p01___410374	UTI89_C0523.p01
group_2562		7,8-diaminopelargonic acid synthase, PLP-dependent	36	36	1	1	3063				1229	1400	1301	EC042_0857.p01___6026	ECP_0788.p01	EC55989_0817.p01___38684	ECABU_c08170.p01	APECO1_1315.p01	ECB_00741.p01___58493	c0853.p01___94290	EcolC_2869.p01___84798	E2348C_0726.p01___115862	EcE24377A_0837.p01	ECED1_0738.p01___135614	EAKF1_ch0696.p01	EFER_2339.p01___162830	EKO11_3112.p01___184115	ECW_m0829.p01	ETEC_0839.p01___195943	EcHS_A0829.p01___223800	ECIAI1_0809.p01___241909	ECIAI39_0750.p01___259934	bioA	NCTC86_02341	ECO103_0809.p01___280017	ECO111_0835.p01___301768	ECs0852.p01___325206	ECO26_0900.p01___347301	G2583_1002.p01	ECS88_0791.p01___370755	ECSE_0827.p01	ECSF_0700.p01	EcSMS35_0797.p01___390460	SBO_0661.p01	SDY_0832.p01	SF0725.p01	SSON_0753.p01	ECUMN_0916.p01___411914	UTI89_C0772.p01
group_25682		sulfate adenylyltransferase, subunit 2	36	36	1	1	16988				908	908	908	EC042_2946.p01___20912	ECP_2734.p01	EC55989_3025.p01___47491	ECABU_c30270.p01	APECO1_3772.p01	ECB_02602.p01___65966	c3319.p01___104142	EcolC_0960.p01___76786	E2348C_3022.p01___125252	EcE24377A_3053.p01	ECED1_3208.p01___145323	EAKF1_ch3241.p01	EFER_0315.p01___154848	EKO11_1017.p01___175485	ECW_m2958.p01	ETEC_2943.p01___208320	EcHS_A2890.p01___231823	ECIAI1_2854.p01___250006	ECIAI39_2941.p01___268735	cysD	NCTC86_03131	ECO103_3294.p01___290057	ECO111_3476.p01___312374	ECs3606.p01___336467	ECO26_3821.p01___359072	G2583_3400.p01	ECS88_3023.p01___379398	ECSE_3004.p01	ECSF_2548.p01	EcSMS35_2878.p01___398689	SBO_2768.p01	SDY_2951.p01	SF2775.p01	SSON_2900.p01	ECUMN_3076.p01___420559	UTI89_C3123.p01
group_25683		nitrate reductase 1, beta (Fe-S) subunit	36	36	1						1538	1538	1538	EC042_1283.p01___9077	ECP_1275.p01	EC55989_1323.p01___40715	ECABU_c15010.p01	APECO1_342.p01	ECB_01203.p01___60344	c1686.p01___97580	EcolC_2398.p01___82813	E2348C_1349.p01___118397	EcE24377A_1376.p01	ECED1_1375.p01___138148	EAKF1_ch0214c.p01	EFER_1735.p01___160450	EKO11_2624.p01___182111	ECW_m1318.p01	ETEC_1332.p01___198827	EcHS_A1335.p01___225775	ECIAI1_1248.p01___243651	ECIAI39_1564.p01___263236	narH	NCTC86_01693	ECO103_1330.p01___282099	ECO111_1556.p01___304666	ECs1730.p01___328779	ECO26_1741.p01___350712	G2583_1498.p01	ECS88_1295.p01___372724	ECSE_1279.p01	ECSF_1203.p01	EcSMS35_1914.p01___394876	SBO_1841.p01	SDY_1280.p01	SF1228.p01	SSON_1951.p01	ECUMN_1524.p01___414348	UTI89_C1422.p01
group_25684		DNA-binding response regulator in two-component regulatory system with EnvZ	36	36	1	1	7978				719	719	719	EC042_3666.p01___25825	ECP_3491.p01	EC55989_3813.p01___50600	ECABU_c38260.p01	APECO1_3059.p01	ECB_03257.p01___68625	c4181.p01___107593	EcolC_0308.p01___74030	E2348C_3650.p01___127855	EcE24377A_3879.p01	ECED1_4065.p01___148688	EAKF1_ch2560.p01	EFER_3373.p01___166980	EKO11_0338.p01___172710	ECW_m3662.p01	ETEC_3655.p01___212497	EcHS_A3602.p01___234656	ECIAI1_3548.p01___252745	ECIAI39_3885.p01___272583	ompR	NCTC86_03909	ECO103_4123.p01___293428	ECO111_4214.p01___315357	ECs4247.p01___339108	ECO26_4493.p01___361816	G2583_4102.p01	ECS88_3792.p01___382403	ECSE_3670.p01	ECSF_3227.p01	EcSMS35_3686.p01___401781	SBO_3392.p01	SDY_3671.p01	SF3424.p01	SSON_3536.p01	ECUMN_3864.p01___423689	UTI89_C3905.p01
group_25727		nitrate reductase, periplasmic, large subunit	36	36	1						2486	2486	2486	EC042_2447.p01___17233	ECP_2247.p01	EC55989_2460.p01___45242	ECABU_c25400.p01	APECO1_4353.p01	ECB_02133.p01___64049	c2745.p01___101812	EcolC_1444.p01___78843	E2348C_2350.p01___122490	EcE24377A_2505.p01	ECED1_2671.p01___143184	EAKF1_ch3782.p01	EFER_2296.p01___162662	EKO11_1550.p01___177695	ECW_m2406.p01	ETEC_2340.p01___204843	EcHS_A2344.p01___229688	ECIAI1_2289.p01___247785	ECIAI39_2344.p01___266319	napA	NCTC86_00592	ECO103_2681.p01___287558	ECO111_2942.p01___310206	ECs3095.p01___334358	ECO26_3132.p01___356257	G2583_2747.p01	ECS88_2353.p01___376796	ECSE_2474.p01	ECSF_2087.p01	EcSMS35_2354.p01___396623	SBO_2101.p01	SDY_0872.p01	SF2290.p01	SSON_2264.p01	ECUMN_2541.p01___418419	UTI89_C2484.p01
group_25728		30S ribosomal subunit protein S11	36	36	1						389	389	389	EC042_3573.p01___25163	ECP_3385.p01	EC55989_3714.p01___50202	ECABU_c37150.p01	APECO1_3150.p01	ECB_03148.p01___68191	c4058.p01___107101	EcolC_0416.p01___74481	E2348C_3560.p01___127494	EcE24377A_3780.p01	ECED1_3961.p01___148289	EAKF1_ch2654.p01	EFER_3281.p01___166617	EKO11_0434.p01___173101	ECW_m3565.p01	ETEC_3549.p01___211843	EcHS_A3491.p01___234211	ECIAI1_3447.p01___252343	ECIAI39_3792.p01___272213	rpsK	NCTC86_03798	ECO103_4029.p01___293049	ECO111_4118.p01___314980	ECs4162.p01___338768	ECO26_4399.p01___361437	G2583_4015.p01	ECS88_3685.p01___381984	ECSE_3572.p01	ECSF_3122.p01	EcSMS35_3592.p01___401405	SBO_3291.p01	SDY_3473.p01	SF3329.p01	SSON_3438.p01	ECUMN_3771.p01___423322	UTI89_C3742.p01
group_25729		50S ribosomal subunit protein L16	36	36	1						410	410	410	EC042_3588.p01___25275	ECP_3401.p01	EC55989_3729.p01___50265	ECABU_c37330.p01	APECO1_3137.p01	ECB_03164.p01___68255	c4079.p01___107185	EcolC_0400.p01___74417	E2348C_3576.p01___127561	EcE24377A_3796.p01	ECED1_3976.p01___148349	EAKF1_ch2638.p01	EFER_3296.p01___166677	EKO11_0418.p01___173037	ECW_m3582.p01	ETEC_3565.p01___211937	EcHS_A3507.p01___234276	ECIAI1_3462.p01___252406	ECIAI39_3807.p01___272276	rplP	NCTC86_03815	ECO103_4045.p01___293116	ECO111_4134.p01___315047	ECs4178.p01___338832	ECO26_4415.p01___361504	G2583_4031.p01	ECS88_3700.p01___382044	ECSE_3588.p01	ECSF_3138.p01	EcSMS35_3608.p01___401469	SBO_3307.p01	SDY_3489.p01	SF3345.p01	SSON_3454.p01	ECUMN_3786.p01___423382	UTI89_C3764.p01
group_25730		protein disaggregation chaperone	36	36	1	1	17213				2573	2585	2574	EC042_2794.p01___19906	ECP_2595.p01	EC55989_2883.p01___46917	ECABU_c28940.p01	APECO1_3938.p01	ECB_02482.p01___65469	c3114.p01___103305	EcolC_1089.p01___77334	E2348C_2866.p01___124608	EcE24377A_2878.p01	ECED1_3033.p01___144620	EAKF1_ch3402.p01	EFER_0475.p01___155498	EKO11_1145.p01___176022	ECW_m2821.p01	ETEC_2801.p01___207522	EcHS_A2750.p01___231271	ECIAI1_2715.p01___249460	ECIAI39_2797.p01___268146	clpB	NCTC86_02997	ECO103_3167.p01___289528	ECO111_3314.p01___311708	ECs3455.p01___335836	ECO26_3635.p01___358302	G2583_3175.p01	ECS88_2780.p01___378441	ECSE_2878.p01	ECSF_2430.p01	EcSMS35_2746.p01___398170	SBO_2627.p01	SDY_2835.p01	SF2655.p01	SSON_2718.p01	ECUMN_2919.p01___419922	UTI89_C2925.p01
group_25731		NADH dehydrogenase I chain K	36	36	1						302	302	302	EC042_2520.p01___17819	ECP_2318.p01	EC55989_2523.p01___45489	ECABU_c26110.p01	APECO1_4286.p01	ECB_02204.p01___64331	c2820.p01___102112	EcolC_1373.p01___78551	E2348C_2419.p01___122767	EcE24377A_2572.p01	ECED1_2743.p01___143471	EAKF1_ch3702.p01	EFER_0891.p01___157115	EKO11_1488.p01___177448	ECW_m2467.p01	ETEC_2414.p01___205310	EcHS_A2428.p01___230014	ECIAI1_2353.p01___248034	ECIAI39_2426.p01___266642	nuoK	NCTC86_00516	ECO103_2743.p01___287801	ECO111_3027.p01___310542	ECs3163.p01___334634	ECO26_3267.p01___356794	G2583_2816.p01	ECS88_2426.p01___377079	ECSE_2536.p01	ECSF_2156.p01	EcSMS35_2433.p01___396936	SBO_2312.p01	SDY_2475.p01	SF2355.p01	SSON_2336.p01	ECUMN_2618.p01___418718	UTI89_C2559.p01
group_25732		Signal Recognition Particle (SRP) component with 4.5S RNA (ffs)	36	36	1						1361	1361	1361	EC042_2810.p01___20009	ECP_2611.p01	EC55989_2899.p01___46988	ECABU_c29110.p01	APECO1_3923.p01	ECB_02499.p01___65537	c3131.p01___103377	EcolC_1073.p01___77267	E2348C_2899.p01___124739	EcE24377A_2894.p01	ECED1_3049.p01___144691	EAKF1_ch3385.p01	EFER_0462.p01___155439	EKO11_1129.p01___175956	ECW_m2838.p01	ETEC_2817.p01___207604	EcHS_A2769.p01___231343	ECIAI1_2732.p01___249535	ECIAI39_2814.p01___268221	ffh	NCTC86_03015	ECO103_3184.p01___289599	ECO111_3331.p01___311779	ECs3473.p01___335908	ECO26_3652.p01___358373	G2583_3192.p01	ECS88_2796.p01___378512	ECSE_2894.p01	ECSF_2446.p01	EcSMS35_2762.p01___398234	SBO_2746.p01	SDY_2784.p01	SF2670.p01	SSON_2767.p01	ECUMN_2935.p01___419993	UTI89_C2943.p01
group_25733		DNA polymerase III, beta subunit	36	36	1	1	12353				1100	1100	1100	EC042_4057.p01___28729	ECP_3902.p01	EC55989_4170.p01___51983	ECABU_c41830.p01	APECO1_2756.p01	ECB_03584.p01___69917	c4623.p01___109360	EcolC_0002.p01___72770	E2348C_4012.p01___129324	EcE24377A_4211.p01	ECED1_4392.p01___149953	EAKF1_ch2232.p01	EFER_3996.p01___169373	EKO11_0002.p01___171339	ECW_m4000.p01	ETEC_3991.p01___214629	EcHS_A3914.p01___235871	ECIAI1_3879.p01___254033	ECIAI39_4305.p01___274233	dnaN	NCTC86_04246	ECO103_4457.p01___294804	ECO111_4528.p01___316609	ECs4636.p01___340674	ECO26_4881.p01___363406	G2583_4490.p01	ECS88_4124.p01___383697	ECSE_3987.p01	ECSF_3545.p01	EcSMS35_4066.p01___403293	SBO_3676.p01	SDY_4183.p01	SF3763.p01	SSON_3651.p01	ECUMN_4232.p01___425127	UTI89_C4251.p01
group_25763		glutamate-1-semialdehyde aminotransferase (aminomutase)	36	36	1						1280	1280	1280	EC042_0154.p01___1123	ECP_0164.p01	EC55989_0148.p01___36029	ECABU_c01680.p01	APECO1_1831.p01	ECB_00153.p01___56091	c0189.p01___91620	EcolC_3505.p01___87526	E2348C_0161.p01___113541	EcE24377A_0159.p01	ECED1_0160.p01___133344	EAKF1_ch1259.p01	EFER_0177.p01___154325	EKO11_3762.p01___186831	ECW_m0151.p01	ETEC_0150.p01___191943	EcHS_A0158.p01___221193	ECIAI1_0152.p01___239309	ECIAI39_0158.p01___257525	hemL	NCTC86_00166	ECO103_0154.p01___277360	ECO111_0156.p01___299039	ECs0158.p01___322350	ECO26_0157.p01___344317	G2583_0158.p01	ECS88_0165.p01___368295	ECSE_0155.p01	ECSF_0171.p01	EcSMS35_0166.p01___388001	SBO_0143.p01	SDY_0170.p01	SF0146.p01	SSON_0166.p01	ECUMN_0151.p01___408842	UTI89_C0170.p01
group_25764		sensory histidine kinase in two-component regulatory system with OmpR	36	36	1						1352	1352	1352	EC042_3665.p01___25819	ECP_3490.p01	EC55989_3812.p01___50596	ECABU_c38250.p01	APECO1_3060.p01	ECB_03256.p01___68621	c4180.p01___107589	EcolC_0309.p01___74035	E2348C_3649.p01___127851	EcE24377A_3878.p01	ECED1_4064.p01___148684	EAKF1_ch2561.p01	EFER_3372.p01___166976	EKO11_0339.p01___172715	ECW_m3661.p01	ETEC_3654.p01___212493	EcHS_A3601.p01___234652	ECIAI1_3547.p01___252741	ECIAI39_3884.p01___272579	envZ	NCTC86_03908	ECO103_4122.p01___293424	ECO111_4213.p01___315353	ECs4246.p01___339104	ECO26_4492.p01___361812	G2583_4101.p01	ECS88_3791.p01___382399	ECSE_3669.p01	ECSF_3226.p01	EcSMS35_3685.p01___401777	SBO_3391.p01	SDY_3672.p01	SF3423.p01	SSON_3535.p01	ECUMN_3863.p01___423685	UTI89_C3904.p01
group_25793		transpeptidase involved in septal peptidoglycan synthesis (penicillin-binding protein 3)	36	36	1	1	2315				1766	1766	1766	EC042_0085.p01___624	ECP_0086.p01	EC55989_0080.p01___35758	ECABU_c00890.p01	APECO1_1902.p01	ECB_00085.p01___55819	c0102.p01___91284	EcolC_3573.p01___87815	E2348C_0089.p01___113263	EcE24377A_0086.p01	ECED1_0085.p01___133055	EAKF1_ch1337c.p01	EFER_0106.p01___154046	EKO11_3830.p01___187114	ECW_m0083.p01	ETEC_0082.p01___191528	EcHS_A0090.p01___220927	ECIAI1_0083.p01___239034	ECIAI39_0087.p01___257246	ftsI	NCTC86_00092	ECO103_0086.p01___277088	ECO111_0087.p01___298767	ECs0088.p01___322070	ECO26_0087.p01___344040	G2583_0088.p01	ECS88_0087.p01___367996	ECSE_0086.p01	ECSF_0094.p01	EcSMS35_0089.p01___387693	SBO_0072.p01	SDY_0114.p01	SF0081.p01	SSON_0092.p01	ECUMN_0084.p01___408575	UTI89_C0093.p01
group_25794		N-acetylneuraminate lyase	36	36	1						893	893	893	EC042_3509.p01___24702	ECP_3308.p01	EC55989_3638.p01___49917	ECABU_c36330.p01	APECO1_3218.p01	ECB_03085.p01___67918	c3979.p01___106781	EcolC_0481.p01___74770	E2348C_3497.p01___127222	EcE24377A_3707.p01	ECED1_3876.p01___147964	EAKF1_ch2720.p01	EFER_3196.p01___166312	EKO11_0499.p01___173381	ECW_m3492.p01	ETEC_3486.p01___211454	EcHS_A3413.p01___233919	ECIAI1_3367.p01___252058	ECIAI39_3714.p01___271896	nanA	NCTC86_03723	ECO103_3966.p01___292776	ECO111_4045.p01___314671	ECs4098.p01___338490	ECO26_4324.p01___361119	G2583_3945.p01	ECS88_3602.p01___381673	ECSE_3504.p01	ECSF_3050.p01	EcSMS35_3520.p01___401131	SBO_3164.p01	SDY_3400.p01	SF3261.p01	SSON_3366.p01	ECUMN_3699.p01___423037	UTI89_C3655.p01
group_25795		DL-methionine transporter subunit ; membrane component protein of ABC superfamily	36	36	1	1	21790				653	653	653	EC042_0197.p01___1442	ECP_0208.p01	EC55989_0196.p01___36212	ECABU_c02140.p01	APECO1_1789.p01	ECB_00197.p01___56267	c0239.p01___91816	EcolC_3461.p01___87338	E2348C_0204.p01___113716	EcE24377A_0205.p01	ECED1_0205.p01___133519	EAKF1_ch1217.p01	EFER_0222.p01___154504	EKO11_3719.p01___186651	ECW_m0195.p01	ETEC_0194.p01___192188	EcHS_A0202.p01___221372	ECIAI1_0200.p01___239492	ECIAI39_0445.p01___258675	metI	NCTC86_00214	ECO103_0198.p01___277535	ECO111_0201.p01___299218	ECs0200.p01___322518	ECO26_0203.p01___344501	G2583_0202.p01	ECS88_0210.p01___368470	ECSE_0200.p01	ECSF_0214.p01	EcSMS35_0210.p01___388177	SBO_0187.p01	SDY_0217.p01	SF0189.p01	SSON_0212.p01	ECUMN_0196.p01___409017	UTI89_C0214.p01
group_25796		molecular chaperone HSP90 family	36	36	1						1874	1874	1874	EC042_0511.p01___3608	ECP_0534.p01	EC55989_0486.p01___37352	ECABU_c05560.p01	APECO1_1542.p01	ECB_00424.p01___57195	c0593.p01___93219	EcolC_3143.p01___85980	E2348C_0408.p01___114549	EcE24377A_0511.p01	ECED1_0496.p01___134639	EAKF1_ch0958c.p01	EFER_2544.p01___163666	EKO11_3374.p01___185215	ECW_m0545.p01	ETEC_0525.p01___194030	EcHS_A0550.p01___222744	ECIAI1_0476.p01___240570	ECIAI39_0198.p01___257688	htpG	NCTC86_02677	ECO103_0449.p01___278553	ECO111_0508.p01___300441	ECs0526.p01___323853	ECO26_0508.p01___345718	G2583_0585.p01	ECS88_0470.p01___369475	ECSE_0498.p01	ECSF_0433.p01	EcSMS35_0516.p01___389369	SBO_0373.p01	SDY_0446.p01	SF0418.p01	SSON_0460.p01	ECUMN_0512.p01___410276	UTI89_C0501.p01
group_25797		3,4-dihydroxy-2-butanone 4-phosphate synthase	36	36	1						653	653	653	EC042_3339.p01___23512	ECP_3136.p01	EC55989_3457.p01___49174	ECABU_c34640.p01	APECO1_3366.p01	ECB_02913.p01___67221	c3795.p01___106051	EcolC_0656.p01___75514	E2348C_3340.p01___126564	EcE24377A_3506.p01	ECED1_3715.p01___147300	EAKF1_ch2885.p01	EFER_2990.p01___165462	EKO11_0677.p01___174121	ECW_m3307.p01	ETEC_3313.p01___210414	EcHS_A3219.p01___233138	ECIAI1_3189.p01___251319	ECIAI39_3538.p01___271170	ribB	NCTC86_03528	ECO103_3720.p01___291770	ECO111_3865.p01___313935	ECs3929.p01___337799	ECO26_4143.p01___360387	G2583_3768.p01	ECS88_3444.p01___381023	ECSE_3322.p01	ECSF_2890.p01	EcSMS35_3339.p01___400410	SBO_2899.p01	SDY_3226.p01	SF3081.p01	SSON_3178.p01	ECUMN_3529.p01___422338	UTI89_C3483.p01
group_25833		proline dipeptidase	36	36	1						1331	1331	1331	EC042_4225.p01___29986	ECP_4060.p01	EC55989_4322.p01___52594	ECABU_c43490.p01	APECO1_2610.p01	ECB_03738.p01___70558	c4794.p01___110076	EcolC_4163.p01___90316	E2348C_4159.p01___129944	EcE24377A_4366.p01	ECED1_4549.p01___150586	EAKF1_ch2097c.p01	EFER_3634.p01___167993	EKO11_4512.p01___189947	ECW_m4147.p01	ETEC_4122.p01___215487	EcHS_A4070.p01___236469	ECIAI1_4040.p01___254648	ECIAI39_3148.p01___269621	pepQ	NCTC86_04391	ECO103_4318.p01___294223	ECO111_4673.p01___317207	ECs4775.p01___341266	ECO26_4740.p01___362813	G2583_4645.p01	ECS88_4295.p01___384350	ECSE_4133.p01	ECSF_3704.p01	EcSMS35_4228.p01___403924	SBO_3859.p01	SDY_3898.p01	SF3923.p01	SSON_4020.p01	ECUMN_4371.p01___425688	UTI89_C4432.p01
group_25834		cell wall shape-determining protein	36	36	1						1112	1112	1112	EC042_0669.p01___4764	ECP_0664.p01	EC55989_0626.p01___37917	ECABU_c06880.p01	APECO1_1421.p01	ECB_00603.p01___57906	c0725.p01___93735	EcolC_3011.p01___85428	E2348C_0534.p01___115051	EcE24377A_0660.p01	ECED1_0631.p01___135152	EAKF1_ch0827.p01	EFER_2471.p01___163387	EKO11_3232.p01___184642	ECW_m0688.p01	ETEC_0662.p01___194908	EcHS_A0686.p01___223270	ECIAI1_0618.p01___241129	ECIAI39_0609.p01___259321	mrdB	NCTC86_02477	ECO103_0641.p01___279319	ECO111_0664.p01___301059	ECs0672.p01___324441	ECO26_0708.p01___346508	G2583_0797.p01	ECS88_0676.p01___370265	ECSE_0702.p01	ECSF_0573.p01	EcSMS35_0654.p01___389908	SBO_0498.p01	SDY_0556.p01	SF0647.p01	SSON_0588.p01	ECUMN_0728.p01___411137	UTI89_C0636.p01
group_25835		3-isopropylmalate dehydrogenase	36	36	1	1	2294				1091	1094	1091	EC042_0076.p01___561	ECP_0075.p01	EC55989_0071.p01___35715	ECABU_c00800.p01	APECO1_1910.p01	ECB_00075.p01___55779	c0090.p01___91228	EcolC_3584.p01___87859	E2348C_0078.p01___113219	EcE24377A_0076.p01	ECED1_0073.p01___133007	EAKF1_ch1348.p01	EFER_0095.p01___154006	EKO11_3840.p01___187154	ECW_m0073.p01	ETEC_0072.p01___191477	EcHS_A0078.p01___220879	ECIAI1_0074.p01___238991	ECIAI39_0078.p01___257203	leuB	NCTC86_00082	ECO103_0075.p01___277044	ECO111_0076.p01___298723	ECs0077.p01___322026	ECO26_0076.p01___343996	G2583_0077.p01	ECS88_0078.p01___367956	ECSE_0073.p01	ECSF_0083.p01	EcSMS35_0078.p01___387649	SBO_0060.p01	SDY_0100.p01	SF0068.p01	SSON_0080.p01	ECUMN_0075.p01___408535	UTI89_C0080.p01
group_25836		NADH dehydrogenase I chain I	36	36	1						542	542	542	EC042_2522.p01___17837	ECP_2320.p01	EC55989_2525.p01___45497	ECABU_c26130.p01	APECO1_4284.p01	ECB_02206.p01___64339	c2822.p01___102120	EcolC_1371.p01___78543	E2348C_2421.p01___122775	EcE24377A_2574.p01	ECED1_2745.p01___143479	EAKF1_ch3700.p01	EFER_0889.p01___157107	EKO11_1486.p01___177440	ECW_m2469.p01	ETEC_2416.p01___205325	EcHS_A2430.p01___230022	ECIAI1_2355.p01___248042	ECIAI39_2428.p01___266650	nuoI	NCTC86_00514	ECO103_2745.p01___287809	ECO111_3029.p01___310550	ECs3165.p01___334642	ECO26_3269.p01___356802	G2583_2818.p01	ECS88_2428.p01___377087	ECSE_2538.p01	ECSF_2158.p01	EcSMS35_2435.p01___396944	SBO_2314.p01	SDY_2477.p01	SF2357.p01	SSON_2338.p01	ECUMN_2620.p01___418726	UTI89_C2561.p01
group_25837		serine hydroxymethyltransferase	36	36	1						1253	1259	1253	EC042_2755.p01___19612	ECP_2552.p01	EC55989_2837.p01___46740	ECABU_c28520.p01	APECO1_3980.p01	ECB_02443.p01___65303	c3073.p01___103133	EcolC_1126.p01___77500	E2348C_2828.p01___124439	EcE24377A_2836.p01	ECED1_2978.p01___144417	EAKF1_ch3453.p01	EFER_0634.p01___156094	EKO11_1182.p01___176185	ECW_m2777.p01	ETEC_2708.p01___207070	EcHS_A2704.p01___231094	ECIAI1_2604.p01___249045	ECIAI39_2754.p01___267954	glyA	NCTC86_00261	ECO103_3072.p01___289129	ECO111_3277.p01___311541	ECs3417.p01___335672	ECO26_3598.p01___358133	G2583_3081.p01	ECS88_2721.p01___378242	ECSE_2838.p01	ECSF_2389.p01	EcSMS35_2704.p01___398010	SBO_2579.p01	SDY_2741.p01	SF2598.p01	SSON_2634.p01	ECUMN_2871.p01___419737	UTI89_C2870.p01
group_25838		RNA polymerase, beta subunit	36	36	1						4028	4061	4030	EC042_4354.p01___30938	ECP_4200.p01	EC55989_4471.p01___53163	ECABU_c45030.p01	APECO1_2486.p01	ECB_03863.p01___71094	c4944.p01___110697	EcolC_4038.p01___89760	E2348C_4294.p01___130540	EcE24377A_4528.p01	ECED1_4694.p01___151153	EAKF1_ch1931c.p01	EFER_3767.p01___168510	EKO11_4334.p01___189186	ECW_m4345.p01	ETEC_4246.p01___216264	EcHS_A4220.p01___237054	ECIAI1_4201.p01___255227	ECIAI39_4372.p01___274525	rpoB	NCTC86_04546	ECO103_4736.p01___295956	ECO111_4803.p01___317778	ECs4910.p01___341854	ECO26_5095.p01___364296	G2583_4803.p01	ECS88_4448.p01___384909	ECSE_4274.p01	ECSF_3841.p01	EcSMS35_4435.p01___404729	SBO_4007.p01	SDY_3741.p01	SF4060.p01	SSON_4160.p01	ECUMN_4509.p01___426250	UTI89_C3832.p01
group_25839		pyruvate dehydrogenase, decarboxylase component E1, thiamin-binding	36	36	1						2663	2663	2663	EC042_0113.p01___833	ECP_0121.p01	EC55989_0107.p01___35869	ECABU_c01250.p01	APECO1_1871.p01	ECB_00113.p01___55931	c0142.p01___91440	EcolC_3545.p01___87701	E2348C_0117.p01___113375	EcE24377A_0116.p01	ECED1_0118.p01___133186	EAKF1_ch1308c.p01	EFER_0135.p01___154165	EKO11_3802.p01___187002	ECW_m0111.p01	ETEC_0110.p01___191705	EcHS_A0118.p01___221036	ECIAI1_0112.p01___239149	ECIAI39_0114.p01___257357	aceE	NCTC86_00125	ECO103_0114.p01___277200	ECO111_0115.p01___298879	ECs0118.p01___322190	ECO26_0116.p01___344157	G2583_0118.p01	ECS88_0123.p01___368135	ECSE_0114.p01	ECSF_0127.p01	EcSMS35_0124.p01___387833	SBO_0103.p01	SDY_0144.p01	SF0111.p01	SSON_0122.p01	ECUMN_0111.p01___408686	UTI89_C0127.p01
group_25840		putative transporter subunit: membrane component of ABC superfamily	36	36	1	1	2136				767	770	769	EC042_0127.p01___941	ECP_0136.p01	EC55989_0122.p01___35925	ECABU_c01410.p01	APECO1_1857.p01	ECB_00127.p01___55987	c0157.p01___91492	EcolC_3531.p01___87641	E2348C_0131.p01___113431	EcE24377A_0130.p01	ECED1_0133.p01___133242	EAKF1_ch1289c.p01	EFER_0149.p01___154221	EKO11_3788.p01___186944	ECW_m0125.p01	ETEC_0124.p01___191793	EcHS_A0132.p01___221092	ECIAI1_0126.p01___239205	ECIAI39_0128.p01___257413	yadH	NCTC86_00139	ECO103_0128.p01___277256	ECO111_0129.p01___298935	ECs0132.p01___322246	ECO26_0130.p01___344213	G2583_0132.p01	ECS88_0138.p01___368191	ECSE_0128.p01	ECSF_0141.p01	EcSMS35_0138.p01___387889	SBO_0117.p01	SDY_0037.p01	SF0125.p01	SSON_0136.p01	ECUMN_0126.p01___408742	UTI89_C0141.p01
group_25841		GTP-binding protein LepA	36	36	1	1	17244				1799	1799	1799	EC042_2773.p01___19740	ECP_2571.p01	EC55989_2858.p01___46825	ECABU_c28710.p01	APECO1_3962.p01	ECB_02463.p01___65381	c3093.p01___103209	EcolC_1108.p01___77424	E2348C_2846.p01___124520	EcE24377A_2855.p01	ECED1_2999.p01___144502	EAKF1_ch3433.p01	EFER_0505.p01___155584	EKO11_1164.p01___176112	ECW_m2798.p01	ETEC_2782.p01___207400	EcHS_A2724.p01___231177	ECIAI1_2681.p01___249360	ECIAI39_2774.p01___268046	lepA	NCTC86_00240	ECO103_3147.p01___289435	ECO111_3295.p01___311622	ECs3435.p01___335744	ECO26_3616.p01___358214	G2583_3151.p01	ECS88_2743.p01___378327	ECSE_2857.p01	ECSF_2408.p01	EcSMS35_2722.p01___398082	SBO_2597.p01	SDY_2810.p01	SF2631.p01	SSON_2693.p01	ECUMN_2891.p01___419822	UTI89_C2891.p01
group_25842		glutaminyl-tRNA synthetase	36	36	1	1	3274				1664	1664	1664	EC042_0708.p01___5029	ECP_0700.p01	EC55989_0666.p01___38088	ECABU_c07330.p01	APECO1_1384.p01	ECB_00637.p01___58058	c0766.p01___93921	EcolC_2976.p01___85263	E2348C_0571.p01___115220	EcE24377A_0706.p01	ECED1_0661.p01___135292	EAKF1_ch0782c.p01	EFER_2429.p01___163210	EKO11_3197.p01___184483	ECW_m0732.p01	ETEC_0697.p01___195114	EcHS_A0725.p01___223415	ECIAI1_0658.p01___241301	ECIAI39_0637.p01___259457	glnS	NCTC86_02435	ECO103_0676.p01___279483	ECO111_0699.p01___301223	ECs0710.p01___324614	ECO26_0744.p01___346672	G2583_0841.p01	ECS88_0716.p01___370441	ECSE_0741.p01	ECSF_0618.p01	EcSMS35_0702.p01___390093	SBO_0542.p01	SDY_0614.p01	SF0613.p01	SSON_0634.p01	ECUMN_0765.p01___411302	UTI89_C0684.p01
group_25843		RNA polymerase, alpha subunit	36	36	1						989	989	989	EC042_3571.p01___25150	ECP_3383.p01	EC55989_3712.p01___50194	ECABU_c37130.p01	APECO1_3152.p01	ECB_03146.p01___68183	c4056.p01___107093	EcolC_0418.p01___74489	E2348C_3558.p01___127486	EcE24377A_3778.p01	ECED1_3959.p01___148281	EAKF1_ch2656.p01	EFER_3279.p01___166609	EKO11_0436.p01___173109	ECW_m3563.p01	ETEC_3547.p01___211833	EcHS_A3489.p01___234203	ECIAI1_3445.p01___252335	ECIAI39_3790.p01___272205	rpoA	NCTC86_03796	ECO103_4027.p01___293041	ECO111_4116.p01___314972	ECs4160.p01___338760	ECO26_4397.p01___361429	G2583_4013.p01	ECS88_3683.p01___381976	ECSE_3570.p01	ECSF_3120.p01	EcSMS35_3590.p01___401397	SBO_3289.p01	SDY_3471.p01	SF3327.p01	SSON_3436.p01	ECUMN_3769.p01___423314	UTI89_C3740.p01
[truncated: 26,819 more rows]
